# Supplementary material for: In Situ Analyses of Placental Inflammatory Response to SARS-CoV-2 Infection in Cases of Mother–Fetus Vertical Transmission
Source: Int J Mol Sci. 2024 Aug 13;25(16):8825. doi: 10.3390/ijms25168825 (PMC11355016; doi:10.3390/ijms25168825)
Supplement: Supplementary file 1 [file ijms-25-08825-s001.zip]

Archive with 1 entries (1 files):
- ijms-3101418-supplementary.xlsx
