# Supplementary material for: In Situ Analyses of Placental Inflammatory Response to SARS-CoV-2 Infection in Cases of Mother–Fetus Vertical Transmission
Source: Int J Mol Sci. 2024 Aug 13;25(16):8825. doi: 10.3390/ijms25168825 (PMC11355016; doi:10.3390/ijms25168825)
Supplement: Supplementary file 1 [file ijms-25-08825-s001.zip › ijms-3101418-supplementary.xlsx]

## Sheet: Foglio1
Query Name	Rank	TF	Score	Library	Overlapping_Genes
gene_set_query	1	TFEC	2	ARCHS4 Coexpression,4;Enrichr Queries,1;GTEx Coexpression,1	GBP5,IL1RN,LY96,LILRA3,C3,MARCO,CXCL10,HLA-DMB,FCGR2A,CLEC7A,GPR183,CD48,HLA-DRB1
gene_set_query	2	BATF3	11.33	ARCHS4 Coexpression,7;Enrichr Queries,25;GTEx Coexpression,2	C3,CXCL10,GBP5,IL1RN,HLA-DMB,GPR183,LY96,CD48,HLA-DRB1
gene_set_query	3	IRF8	14.75	Literature ChIP-seq,9;ARCHS4 Coexpression,30;Enrichr Queries,14;GTEx Coexpression,6	C3,GBP5,CXCL10,HLA-DMB,CLEC7A,GPR183,CD48,HLA-DRB1
gene_set_query	4	SPI1	23.67	Literature ChIP-seq,14;ARCHS4 Coexpression,53;ENCODE ChIP-seq,5;Enrichr Queries,9;ReMap ChIP-seq,4;GTEx Coexpression,57	C3,CXCL10,LAG3,IL1RN,FCGR2A,CLEC7A,GPR183,LY96,CD48,LILRA3,LILRA5
gene_set_query	5	ZNF267	25.33	ARCHS4 Coexpression,1;Enrichr Queries,62;GTEx Coexpression,13	C3,CXCL10,GBP5,IL1RN,CLEC7A,CCL20,GPR183,LY96,CD48,LILRA3,HLA-DRB1
gene_set_query	6	SP140	25.67	ARCHS4 Coexpression,44;Enrichr Queries,10;GTEx Coexpression,23	C3,GBP5,CXCL10,IL1RN,HLA-DMB,CLEC7A,GPR183,CD48
gene_set_query	7	BATF	26.8	ARCHS4 Coexpression,27;ENCODE ChIP-seq,33;Enrichr Queries,2;ReMap ChIP-seq,3;GTEx Coexpression,69	C3,CXCL10,GBP5,IL1RN,LAG3,HLA-DMB,CLEC7A,GPR183,LY96,GZMB,CD48
gene_set_query	8	NFKB2	27.75	ARCHS4 Coexpression,34;Enrichr Queries,36;ReMap ChIP-seq,37;GTEx Coexpression,4	C3,CXCL10,LAG3,IL1RN,FCGR2A,CCL20,GPR183,CD48,LILRA3,HLA-DRB1
gene_set_query	9	PLSCR1	31.5	ARCHS4 Coexpression,2;GTEx Coexpression,61	CXCL10,IL1RN,FCGR2A,CCL20,CLEC7A,LY96,CD48,LILRA3,HLA-DRB1
gene_set_query	10	SP100	33	ARCHS4 Coexpression,41;Enrichr Queries,41;GTEx Coexpression,17	C3,GBP5,CXCL10,HLA-DMB,CLEC7A,CD48,HLA-DRB1
gene_set_query	11	IRF5	34.33	ARCHS4 Coexpression,10;Enrichr Queries,20;GTEx Coexpression,73	C3,CXCL10,IL1RN,HLA-DMB,CLEC7A,GPR183,CD48,LILRA3,HLA-DRB1
gene_set_query	12	MTF1	34.5	ARCHS4 Coexpression,16;GTEx Coexpression,53	IL1RN,FCGR2A,CLEC7A,CD48,LILRA3,LILRA5
gene_set_query	13	NFE4	36	GTEx Coexpression,36	FCGR2A,LY96,LILRA5
gene_set_query	14	TBX21	40.25	ARCHS4 Coexpression,72;Enrichr Queries,4;ReMap ChIP-seq,14;GTEx Coexpression,71	C3,GBP5,CXCL10,LAG3,CLEC7A,GPR183,GZMB,CD48,LILRA5
gene_set_query	15	POU2F2	42.8	ARCHS4 Coexpression,15;ENCODE ChIP-seq,57;Enrichr Queries,80;ReMap ChIP-seq,12;GTEx Coexpression,50	C3,CXCL10,HLA-DMB,CLEC7A,GPR183,CD48,LILRA3,LILRA5
gene_set_query	16	VENTX	45	ARCHS4 Coexpression,70;Enrichr Queries,56;GTEx Coexpression,9	CXCL10,FCGR2A,CLEC7A,LY96,LILRA5
gene_set_query	17	STAT1	45.83	Literature ChIP-seq,3;ARCHS4 Coexpression,59;ENCODE ChIP-seq,19;Enrichr Queries,32;ReMap ChIP-seq,1;GTEx Coexpression,161	C3,GBP5,CXCL10,LAG3,IL1RN,HLA-DMB,CLEC7A,GPR183,CD48
gene_set_query	18	MXD1	46.33	ARCHS4 Coexpression,42;Enrichr Queries,72;GTEx Coexpression,25	C3,CXCL10,IL1RN,FCGR2A,CLEC7A,GZMB,LILRA3,LILRA5
gene_set_query	19	BATF2	47.67	ARCHS4 Coexpression,23;Enrichr Queries,16;GTEx Coexpression,104	C3,GBP5,CXCL10,LAG3,IL1RN,CLEC7A,LILRA3,LILRA5
gene_set_query	20	CSRNP1	52	ARCHS4 Coexpression,21;GTEx Coexpression,83	IL1RN,CLEC7A,GPR183,GZMB,HLA-DRB1
gene_set_query	21	RUNX3	52.2	ARCHS4 Coexpression,194;ENCODE ChIP-seq,30;Enrichr Queries,28;ReMap ChIP-seq,2;GTEx Coexpression,7	GBP5,LAG3,CCL20,GZMB,C3,CXCL10,HLA-DMB,FCGR2A,CLEC7A,GPR183,CD48,HLA-DRB1
gene_set_query	22	IRF1	52.33	Literature ChIP-seq,18;ARCHS4 Coexpression,29;ENCODE ChIP-seq,75;Enrichr Queries,52;ReMap ChIP-seq,112;GTEx Coexpression,28	C3,GBP5,CXCL10,FCGR2A,CLEC7A,LY96,CD48,LILRA3,LILRA5
gene_set_query	23	SPIB	52.75	ARCHS4 Coexpression,68;Enrichr Queries,48;ReMap ChIP-seq,19;GTEx Coexpression,76	C3,CXCL10,HLA-DMB,GPR183,CD48,HLA-DRB1
gene_set_query	24	CEBPB	53.83	Literature ChIP-seq,31;ARCHS4 Coexpression,36;ENCODE ChIP-seq,24;Enrichr Queries,122;ReMap ChIP-seq,36;GTEx Coexpression,74	C3,CXCL10,GBP5,IL1RN,FCGR2A,CLEC7A,CCL20,LILRA3,LILRA5
gene_set_query	25	MSC	56	ARCHS4 Coexpression,17;Enrichr Queries,66;GTEx Coexpression,85	C3,CXCL10,IL1RN,CCL20,LY96,CD48,LILRA3,HLA-DRB1
gene_set_query	26	SP110	58.33	ARCHS4 Coexpression,20;Enrichr Queries,22;GTEx Coexpression,133	C3,GBP5,CXCL10,IL1RN,FCGR2A,CLEC7A,CD48,LILRA5
gene_set_query	27	REL	58.33	ARCHS4 Coexpression,74;Enrichr Queries,46;GTEx Coexpression,55	C3,CXCL10,IL1RN,CLEC7A,GPR183,CD48,HLA-DRB1
gene_set_query	28	IRF4	59.2	ARCHS4 Coexpression,57;ENCODE ChIP-seq,61;Enrichr Queries,8;ReMap ChIP-seq,53;GTEx Coexpression,117	C3,GBP5,CXCL10,IL1RN,HLA-DMB,CLEC7A,GPR183,GZMB,CD48,HLA-DRB1
gene_set_query	29	ETV3L	59.33	ARCHS4 Coexpression,25;Enrichr Queries,24;GTEx Coexpression,129	C3,GBP5,CXCL10,IL1RN,CCL20,CD48,LILRA3
gene_set_query	30	STAT4	64.25	Literature ChIP-seq,4;ARCHS4 Coexpression,60;Enrichr Queries,17;GTEx Coexpression,176	C3,GBP5,CXCL10,LAG3,GPR183,GZMB,CD48
gene_set_query	31	FOXP3	65	Literature ChIP-seq,16;ARCHS4 Coexpression,40;Enrichr Queries,3;GTEx Coexpression,201	C3,GBP5,CXCL10,LAG3,IL1RN,CCL20,GZMB,CD48
gene_set_query	32	ZNF831	66.33	ARCHS4 Coexpression,127;Enrichr Queries,13;GTEx Coexpression,59	GBP5,CXCL10,FCGR2A,CLEC7A,GPR183,GZMB,CD48
gene_set_query	33	CREB5	66.67	ARCHS4 Coexpression,79;Enrichr Queries,118;GTEx Coexpression,3	C3,CXCL10,FCGR2A,CLEC7A,LY96,LILRA5
gene_set_query	34	EOMES	68	Literature ChIP-seq,79;ARCHS4 Coexpression,88;Enrichr Queries,23;ReMap ChIP-seq,78;GTEx Coexpression,72	C3,GBP5,CXCL10,LAG3,CCL20,GPR183,GZMB,CD48
gene_set_query	35	IKZF3	75.33	ARCHS4 Coexpression,107;Enrichr Queries,6;GTEx Coexpression,113	C3,GBP5,CXCL10,CLEC7A,GPR183,GZMB,CD48
gene_set_query	36	ZNF80	76	ARCHS4 Coexpression,197;Enrichr Queries,15;GTEx Coexpression,16	C3,GBP5,CXCL10,LAG3,GPR183,GZMB
gene_set_query	37	AKNA	79.33	ARCHS4 Coexpression,89;Enrichr Queries,81;GTEx Coexpression,68	C3,CXCL10,CLEC7A,GZMB,CD48,LILRA5
gene_set_query	38	PRDM1	82.4	ARCHS4 Coexpression,11;ENCODE ChIP-seq,101;Enrichr Queries,60;ReMap ChIP-seq,84;GTEx Coexpression,156	C3,CXCL10,GBP5,IL1RN,LAG3,CCL20,CLEC7A,GPR183,GZMB,CD48
gene_set_query	39	BORCS8MEF2B	83	ARCHS4 Coexpression,83	CD48,LILRA5
gene_set_query	40	FLI1	84.5	Literature ChIP-seq,24;ARCHS4 Coexpression,148;ENCODE ChIP-seq,91;Enrichr Queries,57;ReMap ChIP-seq,176;GTEx Coexpression,11	C3,CXCL10,HLA-DMB,CLEC7A,GPR183,LY96,CD48
gene_set_query	41	IRF7	85.67	ARCHS4 Coexpression,24;Enrichr Queries,26;GTEx Coexpression,207	C3,GBP5,CXCL10,IL1RN,CLEC7A,CD48,LILRA3,LILRA5
gene_set_query	42	ZNF467	89	ARCHS4 Coexpression,52;Enrichr Queries,138;GTEx Coexpression,77	C3,CXCL10,FCGR2A,CLEC7A,LILRA3,LILRA5
gene_set_query	43	TET2	90	ARCHS4 Coexpression,117;GTEx Coexpression,63	FCGR2A,CLEC7A
gene_set_query	44	GTF2B	91.25	ARCHS4 Coexpression,43;ENCODE ChIP-seq,72;ReMap ChIP-seq,198;GTEx Coexpression,52	IL1RN,FCGR2A,CCL20,LY96,CD48
gene_set_query	45	EGR2	91.67	ARCHS4 Coexpression,9;Enrichr Queries,40;GTEx Coexpression,226	C3,CXCL10,IL1RN,HLA-DMB,CLEC7A,GPR183,SPP1,HLA-DRB1
gene_set_query	46	ZNF438	95	ARCHS4 Coexpression,65;Enrichr Queries,200;GTEx Coexpression,20	CXCL10,FCGR2A,LY96,LILRA3,LILRA5
gene_set_query	47	HLX	97	ARCHS4 Coexpression,35;Enrichr Queries,196;GTEx Coexpression,60	C3,CXCL10,IL1RN,FCGR2A,CLEC7A,LY96,LILRA3,LILRA5
gene_set_query	48	IKZF1	98	Literature ChIP-seq,153;ARCHS4 Coexpression,105;ENCODE ChIP-seq,4;Enrichr Queries,18;ReMap ChIP-seq,151;GTEx Coexpression,157	C3,GBP5,CXCL10,LAG3,IL1RN,CLEC7A,GPR183,LY96,CD48
gene_set_query	49	SP140L	100	ARCHS4 Coexpression,92;GTEx Coexpression,108	HLA-DMB,CLEC7A,CD48
gene_set_query	50	NFATC2	107.3	ARCHS4 Coexpression,133;Enrichr Queries,174;GTEx Coexpression,15	C3,CXCL10,LAG3,HLA-DMB,GZMB,CD48
gene_set_query	51	NFE2	107.4	ARCHS4 Coexpression,168;ENCODE ChIP-seq,88;Enrichr Queries,79;ReMap ChIP-seq,171;GTEx Coexpression,31	C3,CXCL10,IL1RN,FCGR2A,LY96,LILRA5
gene_set_query	52	LTF	113	ARCHS4 Coexpression,185;GTEx Coexpression,41	LAG3,GZMB,LILRA3
gene_set_query	53	IRF9	115.5	ARCHS4 Coexpression,48;Enrichr Queries,51;ReMap ChIP-seq,263;GTEx Coexpression,100	C3,GBP5,CXCL10,HLA-DMB,CLEC7A,CD48,LILRA5
gene_set_query	54	BCL6	120.6	Literature ChIP-seq,94;ARCHS4 Coexpression,86;Enrichr Queries,198;ReMap ChIP-seq,204;GTEx Coexpression,21	C3,CXCL10,FCGR2A,CLEC7A,LILRA5
gene_set_query	55	PAX5	128.8	ARCHS4 Coexpression,55;ENCODE ChIP-seq,44;Enrichr Queries,216;ReMap ChIP-seq,159;GTEx Coexpression,170	CXCL10,IL1RN,HLA-DMB,CD48,HLA-DRB1
gene_set_query	56	JDP2	129	ARCHS4 Coexpression,58;Enrichr Queries,193;GTEx Coexpression,136	C3,CXCL10,CLEC7A,LY96,HLA-DRB1,LILRA5
gene_set_query	57	KLF4	136.4	Literature ChIP-seq,67;ARCHS4 Coexpression,47;Enrichr Queries,220;ReMap ChIP-seq,58;GTEx Coexpression,290	C3,CXCL10,MARCO,LAG3,HLA-DMB,CLEC7A,HLA-DRB1
gene_set_query	58	PPARD	136.5	Literature ChIP-seq,103;ARCHS4 Coexpression,131;Enrichr Queries,182;GTEx Coexpression,130	CXCL10,IL1RN
gene_set_query	59	ZBTB32	140.7	ARCHS4 Coexpression,22;Enrichr Queries,19;GTEx Coexpression,381	C3,GBP5,CXCL10,LAG3,IL1RN,HLA-DMB,GZMB,CD48,HLA-DRB1
gene_set_query	60	TCF7	148	Literature ChIP-seq,119;ARCHS4 Coexpression,114;Enrichr Queries,268;ReMap ChIP-seq,94;GTEx Coexpression,145	CXCL10,HLA-DMB,GPR183,GZMB,CD48
gene_set_query	61	CEBPD	154.4	Literature ChIP-seq,39;ARCHS4 Coexpression,33;ENCODE ChIP-seq,23;ReMap ChIP-seq,169;GTEx Coexpression,508	C3,CCL20,CLEC7A,SPP1,HLA-DRB1,LILRA5
gene_set_query	62	NFKB1	155.5	ARCHS4 Coexpression,37;Enrichr Queries,252;ReMap ChIP-seq,158;GTEx Coexpression,175	C3,CXCL10,IL1RN,CD48,LILRA3,HLA-DRB1
gene_set_query	63	MAFB	156.3	ARCHS4 Coexpression,5;Enrichr Queries,65;ReMap ChIP-seq,188;GTEx Coexpression,367	C3,CXCL10,IL1RN,HLA-DMB,CLEC7A,SPP1,LY96,LILRA3,HLA-DRB1
gene_set_query	64	LYL1	157	Literature ChIP-seq,48;ARCHS4 Coexpression,143;Enrichr Queries,27;ReMap ChIP-seq,109;GTEx Coexpression,458	C3,CXCL10,FCGR2A,CLEC7A,GPR183,CD48,LILRA5
gene_set_query	65	CEBPE	158.7	ARCHS4 Coexpression,190;Enrichr Queries,47;GTEx Coexpression,239	C3,CXCL10,IL1RN,CLEC7A,LILRA5
gene_set_query	66	HNF4A	162.5	Literature ChIP-seq,75;ARCHS4 Coexpression,181;ENCODE ChIP-seq,53;Enrichr Queries,178;ReMap ChIP-seq,17;GTEx Coexpression,471	C3,CXCL10,LAG3,IL1RN,CCL20,LY96
gene_set_query	67	HNF1B	166.7	ARCHS4 Coexpression,161;Enrichr Queries,109;ReMap ChIP-seq,230	C3,CXCL10,SPP1
gene_set_query	68	NKX23	167.5	ARCHS4 Coexpression,99;GTEx Coexpression,236	HLA-DRB1
gene_set_query	69	NAIF1	172.5	ARCHS4 Coexpression,203;GTEx Coexpression,142	FCGR2A
gene_set_query	70	ZNF641	179.7	ARCHS4 Coexpression,77;Enrichr Queries,372;GTEx Coexpression,90	CXCL10,FCGR2A,CLEC7A,LILRA5
gene_set_query	71	TRAFD1	179.7	ARCHS4 Coexpression,13;Enrichr Queries,44;GTEx Coexpression,482	C3,GBP5,CXCL10,IL1RN,CD48,LILRA3,LILRA5
gene_set_query	72	ZNF229	181	ARCHS4 Coexpression,96;Enrichr Queries,266	C3,CXCL10,CD48
gene_set_query	73	GFI1	181	ARCHS4 Coexpression,326;Enrichr Queries,11;GTEx Coexpression,206	C3,GBP5,CXCL10,LAG3,IL1RN,GZMB,CD48
gene_set_query	74	STAT5A	182.2	Literature ChIP-seq,71;ARCHS4 Coexpression,56;ENCODE ChIP-seq,55;Enrichr Queries,232;ReMap ChIP-seq,6;GTEx Coexpression,673	C3,CXCL10,GBP5,IL1RN,HLA-DMB,CLEC7A,GPR183,CD48,HLA-DRB1
gene_set_query	75	ELF1	186.4	Literature ChIP-seq,68;ARCHS4 Coexpression,162;ENCODE ChIP-seq,87;ReMap ChIP-seq,130;GTEx Coexpression,485	C3,LAG3,CD48
gene_set_query	76	MAF	189	ARCHS4 Coexpression,66;Enrichr Queries,119;ReMap ChIP-seq,162;GTEx Coexpression,409	C3,CXCL10,LAG3,GZMB
gene_set_query	77	ETS1	193	Literature ChIP-seq,117;ARCHS4 Coexpression,139;ENCODE ChIP-seq,32;Enrichr Queries,635;ReMap ChIP-seq,196;GTEx Coexpression,39	CXCL10,LAG3,HLA-DMB,LY96,CD48,HLA-DRB1
gene_set_query	78	DMRT2	194	ARCHS4 Coexpression,278;Enrichr Queries,197;GTEx Coexpression,107	C3,CXCL10,SPP1
gene_set_query	79	ZBED2	195	ARCHS4 Coexpression,46;Enrichr Queries,33;GTEx Coexpression,506	CXCL10,IL1RN,LAG3,CCL20,GZMB,CD48
gene_set_query	80	ARID5A	197	ARCHS4 Coexpression,49;GTEx Coexpression,345	GPR183,CD48,HLA-DRB1
gene_set_query	81	NFATC1	197.8	ARCHS4 Coexpression,90;ENCODE ChIP-seq,27;Enrichr Queries,546;ReMap ChIP-seq,5;GTEx Coexpression,321	CXCL10,HLA-DMB,CLEC7A,GPR183,CD48,HLA-DRB1
gene_set_query	82	ASCL3	200.7	ARCHS4 Coexpression,233;Enrichr Queries,63;GTEx Coexpression,306	C3,CXCL10,CCL20
gene_set_query	83	CEBPA	202.4	Literature ChIP-seq,13;ARCHS4 Coexpression,121;Enrichr Queries,231;ReMap ChIP-seq,39;GTEx Coexpression,608	C3,CXCL10,MARCO,IL1RN,HLA-DMB,CCL20,GZMB
gene_set_query	84	STAT6	203.5	Literature ChIP-seq,35;ARCHS4 Coexpression,147;Enrichr Queries,245;GTEx Coexpression,387	C3,CXCL10,CLEC7A,GPR183
gene_set_query	85	NFIL3	206.3	ARCHS4 Coexpression,51;Enrichr Queries,230;GTEx Coexpression,338	C3,CXCL10,CLEC7A,LILRA5
gene_set_query	86	MEF2B	209.3	ARCHS4 Coexpression,257;Enrichr Queries,195;ReMap ChIP-seq,181;GTEx Coexpression,204	C3,CXCL10,CD48
gene_set_query	87	ELF3	216.3	ARCHS4 Coexpression,541;Enrichr Queries,68;ReMap ChIP-seq,106;GTEx Coexpression,150	C3,CXCL10,IL1RN,CCL20
gene_set_query	88	RFX5	218	ARCHS4 Coexpression,188;ENCODE ChIP-seq,71;Enrichr Queries,816;ReMap ChIP-seq,7;GTEx Coexpression,8	C3,CXCL10,LAG3,HLA-DMB,FCGR2A,GPR183,CD48,HLA-DRB1
gene_set_query	89	VDR	222.4	Literature ChIP-seq,36;ARCHS4 Coexpression,183;Enrichr Queries,71;ReMap ChIP-seq,184;GTEx Coexpression,638	C3,CXCL10,MARCO,IL1RN,CCL20,HLA-DRB1
gene_set_query	90	IRF2	224.3	ARCHS4 Coexpression,18;Enrichr Queries,753;ReMap ChIP-seq,47;GTEx Coexpression,79	C3,CXCL10,GBP5,FCGR2A,HLA-DMB,CLEC7A,LY96,CD48,LILRA3,LILRA5
gene_set_query	91	MYB	224.7	Literature ChIP-seq,131;ARCHS4 Coexpression,274;ENCODE ChIP-seq,111;Enrichr Queries,614;ReMap ChIP-seq,54;GTEx Coexpression,164	CXCL10,LAG3,GPR183,CD48
gene_set_query	92	ATF3	226.3	Literature ChIP-seq,33;ARCHS4 Coexpression,39;ENCODE ChIP-seq,95;Enrichr Queries,76;ReMap ChIP-seq,172;GTEx Coexpression,943	C3,CXCL10,GBP5,IL1RN,SPP1,LY96,HLA-DRB1
gene_set_query	93	RELB	227.5	ARCHS4 Coexpression,26;Enrichr Queries,39;ReMap ChIP-seq,10;GTEx Coexpression,835	C3,CXCL10,IL1RN,FCGR2A,CCL20,CD48,LILRA3,HLA-DRB1
gene_set_query	94	ARID3A	227.6	ARCHS4 Coexpression,520;ENCODE ChIP-seq,68;Enrichr Queries,237;ReMap ChIP-seq,135;GTEx Coexpression,178	C3,CXCL10,CCL20,CD48
gene_set_query	95	NR1H3	231.2	Literature ChIP-seq,2;ARCHS4 Coexpression,14;Enrichr Queries,78;ReMap ChIP-seq,207;GTEx Coexpression,855	C3,CXCL10,MARCO,IL1RN,HLA-DMB,CCL20,SPP1,LY96,LILRA3,HLA-DRB1
gene_set_query	96	FOSL2	234	ARCHS4 Coexpression,347;ENCODE ChIP-seq,104;Enrichr Queries,239;ReMap ChIP-seq,195;GTEx Coexpression,285	C3,CXCL10
gene_set_query	97	BHLHE40	242	ARCHS4 Coexpression,573;ENCODE ChIP-seq,18;ReMap ChIP-seq,161;GTEx Coexpression,216	C3,IL1RN,FCGR2A,LY96
gene_set_query	98	BHLHE23	242	ARCHS4 Coexpression,417;GTEx Coexpression,67	GPR183,CD48
gene_set_query	99	GCM1	242.7	ARCHS4 Coexpression,311;Enrichr Queries,359;GTEx Coexpression,58	CXCL10,FCGR2A,CLEC7A
gene_set_query	100	GATA3	244	Literature ChIP-seq,60;ARCHS4 Coexpression,485;ENCODE ChIP-seq,52;Enrichr Queries,140;ReMap ChIP-seq,126;GTEx Coexpression,601	C3,CXCL10,LAG3,IL1RN,GPR183
gene_set_query	101	KLF5	245.4	Literature ChIP-seq,91;ARCHS4 Coexpression,246;Enrichr Queries,208;ReMap ChIP-seq,138;GTEx Coexpression,544	C3,CXCL10,GPR183
gene_set_query	102	NR4A3	247.3	ARCHS4 Coexpression,3;Enrichr Queries,35;GTEx Coexpression,704	C3,CXCL10,IL1RN,HLA-DMB,CCL20,CLEC7A,GPR183,SPP1,HLA-DRB1
gene_set_query	103	USF1	247.4	ARCHS4 Coexpression,152;ENCODE ChIP-seq,35;Enrichr Queries,772;ReMap ChIP-seq,123;GTEx Coexpression,155	C3,CLEC7A,SPP1,LY96,CD48,LILRA5
gene_set_query	104	TFAP2A	254.5	Literature ChIP-seq,56;ARCHS4 Coexpression,362;ENCODE ChIP-seq,15;Enrichr Queries,564;ReMap ChIP-seq,248;GTEx Coexpression,282	C3,CXCL10,CLEC7A,SPP1
gene_set_query	105	GRHL3	257	ARCHS4 Coexpression,333;Enrichr Queries,225;GTEx Coexpression,213	CXCL10,IL1RN
gene_set_query	106	TGIF2	257.5	ARCHS4 Coexpression,580;Enrichr Queries,369;ReMap ChIP-seq,44;GTEx Coexpression,37	C3,CXCL10,LAG3,CCL20,GPR183,CD48
gene_set_query	107	TEAD4	259	Literature ChIP-seq,107;ARCHS4 Coexpression,442;ENCODE ChIP-seq,11;Enrichr Queries,535;ReMap ChIP-seq,113;GTEx Coexpression,346	C3,CXCL10,CCL20
gene_set_query	108	KDM5B	260.4	Literature ChIP-seq,101;ARCHS4 Coexpression,751;ENCODE ChIP-seq,39;ReMap ChIP-seq,192;GTEx Coexpression,219	C3,LAG3
gene_set_query	109	ZNF750	261	ARCHS4 Coexpression,516;Enrichr Queries,74;ReMap ChIP-seq,166;GTEx Coexpression,288	C3,CXCL10,IL1RN
gene_set_query	110	ZNF90	261.3	ARCHS4 Coexpression,231;Enrichr Queries,448;GTEx Coexpression,105	CXCL10,CD48
gene_set_query	111	MEF2A	262.2	Literature ChIP-seq,58;ARCHS4 Coexpression,69;ENCODE ChIP-seq,13;Enrichr Queries,1171;ReMap ChIP-seq,30;GTEx Coexpression,232	HLA-DMB,CLEC7A,CCL20,GPR183,CD48,HLA-DRB1
gene_set_query	112	ANHX	262.5	ARCHS4 Coexpression,275;GTEx Coexpression,250
gene_set_query	113	POU4F1	264	ARCHS4 Coexpression,290;Enrichr Queries,407;GTEx Coexpression,95	CXCL10,CD48
gene_set_query	114	ZNF385A	267	ARCHS4 Coexpression,45;Enrichr Queries,259;GTEx Coexpression,497	C3,CXCL10,CLEC7A,LILRA3,LILRA5
gene_set_query	115	HNF1A	268.7	ARCHS4 Coexpression,196;Enrichr Queries,185;GTEx Coexpression,425	C3,CXCL10
gene_set_query	116	ETS2	270.5	Literature ChIP-seq,149;ARCHS4 Coexpression,63;Enrichr Queries,183;GTEx Coexpression,687	C3,CXCL10,IL1RN,HLA-DRB1
gene_set_query	117	TBXT	271.3	ARCHS4 Coexpression,648;Enrichr Queries,301;ReMap ChIP-seq,91;GTEx Coexpression,45	CXCL10,LAG3,GPR183,CD48
gene_set_query	118	RUNX1	271.4	Literature ChIP-seq,20;ARCHS4 Coexpression,399;Enrichr Queries,144;ReMap ChIP-seq,180;GTEx Coexpression,614	C3,CXCL10,LAG3,SPP1,CD48
gene_set_query	119	ZNF878	275	ARCHS4 Coexpression,350;GTEx Coexpression,200	CD48
gene_set_query	120	ZNF157	275	ARCHS4 Coexpression,262;Enrichr Queries,256;GTEx Coexpression,307	C3,CXCL10
gene_set_query	121	ATF5	275	ARCHS4 Coexpression,202;Enrichr Queries,204;GTEx Coexpression,419	C3,CXCL10,IL1RN
gene_set_query	122	GATA1	275.2	Literature ChIP-seq,43;ARCHS4 Coexpression,420;ENCODE ChIP-seq,54;Enrichr Queries,836;ReMap ChIP-seq,139;GTEx Coexpression,159	CXCL10,GBP5,LAG3,FCGR2A,GZMB,LY96
gene_set_query	123	TCF21	276.5	Literature ChIP-seq,12;ARCHS4 Coexpression,895;Enrichr Queries,129;GTEx Coexpression,70	C3,MARCO,CXCL10,CCL20,GPR183,LY96,HLA-DRB1
gene_set_query	124	TFEB	277.3	Literature ChIP-seq,132;ARCHS4 Coexpression,61;Enrichr Queries,735;GTEx Coexpression,181	C3,FCGR2A,CLEC7A,HLA-DRB1,LILRA5
gene_set_query	125	ETV7	279.3	ARCHS4 Coexpression,8;Enrichr Queries,21;GTEx Coexpression,809	GBP5,CXCL10,LAG3,IL1RN,CCL20,CD48,LILRA3,LILRA5
gene_set_query	126	PCGF2	282	ARCHS4 Coexpression,436;ReMap ChIP-seq,128	CXCL10
gene_set_query	127	PAX9	285	ARCHS4 Coexpression,302;Enrichr Queries,426;GTEx Coexpression,127	CXCL10,IL1RN
gene_set_query	128	JUNB	285.8	ARCHS4 Coexpression,113;Enrichr Queries,214;ReMap ChIP-seq,96;GTEx Coexpression,720	C3,CXCL10,GPR183
gene_set_query	129	FOXP2	289.5	Literature ChIP-seq,62;ARCHS4 Coexpression,419;ENCODE ChIP-seq,113;Enrichr Queries,553;ReMap ChIP-seq,200;GTEx Coexpression,390	CXCL10,FCGR2A
gene_set_query	130	PDX1	290.6	Literature ChIP-seq,140;ARCHS4 Coexpression,330;Enrichr Queries,291;ReMap ChIP-seq,179;GTEx Coexpression,513	CXCL10
gene_set_query	131	EGR3	291.7	ARCHS4 Coexpression,6;Enrichr Queries,213;GTEx Coexpression,656	C3,CXCL10,HLA-DMB,CLEC7A,GPR183,SPP1,HLA-DRB1
gene_set_query	132	CDX2	292.6	Literature ChIP-seq,142;ARCHS4 Coexpression,605;Enrichr Queries,357;ReMap ChIP-seq,50;GTEx Coexpression,309	CXCL10,CCL20
gene_set_query	133	STAT3	293.3	Literature ChIP-seq,66;ARCHS4 Coexpression,712;ENCODE ChIP-seq,14;Enrichr Queries,137;ReMap ChIP-seq,167;GTEx Coexpression,664	C3,CXCL10,MARCO,GPR183,LY96,GZMB
gene_set_query	134	OVOL1	293.7	ARCHS4 Coexpression,412;Enrichr Queries,255;GTEx Coexpression,214	CXCL10,IL1RN
gene_set_query	135	AHR	294	Literature ChIP-seq,137;ARCHS4 Coexpression,178;Enrichr Queries,207;ReMap ChIP-seq,216;GTEx Coexpression,732	C3,CXCL10,HLA-DRB1
gene_set_query	136	BHLHA15	294.5	ARCHS4 Coexpression,144;GTEx Coexpression,445	FCGR2A
gene_set_query	137	DUX4	296	ARCHS4 Coexpression,320;ReMap ChIP-seq,272
gene_set_query	138	PROX1	297	ARCHS4 Coexpression,142;Enrichr Queries,506;ReMap ChIP-seq,25;GTEx Coexpression,515	C3,CXCL10,CCL20,GPR183
gene_set_query	139	SRY	301.8	Literature ChIP-seq,17;ARCHS4 Coexpression,495;Enrichr Queries,370;GTEx Coexpression,325	CXCL10,LAG3
gene_set_query	140	RARA	303.8	Literature ChIP-seq,82;ARCHS4 Coexpression,82;Enrichr Queries,1076;ReMap ChIP-seq,213;GTEx Coexpression,66	LAG3,FCGR2A,CLEC7A,LILRA5
gene_set_query	141	DBP	305	ARCHS4 Coexpression,199;Enrichr Queries,151;GTEx Coexpression,565	C3,CXCL10,FCGR2A
gene_set_query	142	NR3C2	305.3	ARCHS4 Coexpression,271;Enrichr Queries,380;GTEx Coexpression,265	CXCL10
gene_set_query	143	HOXA1	309.3	ARCHS4 Coexpression,287;Enrichr Queries,516;GTEx Coexpression,125	CXCL10,IL1RN
gene_set_query	144	PBX4	312.3	ARCHS4 Coexpression,201;Enrichr Queries,82;GTEx Coexpression,654	C3,CXCL10,CCL20,GPR183
gene_set_query	145	NR5A2	312.8	ARCHS4 Coexpression,215;Enrichr Queries,473;ReMap ChIP-seq,73;GTEx Coexpression,490	C3,CXCL10
gene_set_query	146	KLF6	312.8	ARCHS4 Coexpression,32;Enrichr Queries,555;ReMap ChIP-seq,108;GTEx Coexpression,556	C3,CXCL10,HLA-DMB,CLEC7A,GPR183,HLA-DRB1
gene_set_query	147	MYCL	313.5	ARCHS4 Coexpression,85;GTEx Coexpression,542	CLEC7A,LILRA5
gene_set_query	148	MNX1	314	Literature ChIP-seq,85;ARCHS4 Coexpression,371;Enrichr Queries,334;GTEx Coexpression,466	CXCL10,MARCO
gene_set_query	149	SNAI3	316	ARCHS4 Coexpression,141;Enrichr Queries,673;GTEx Coexpression,134	CXCL10,FCGR2A,LILRA5
gene_set_query	150	HES1	316	ARCHS4 Coexpression,213;Enrichr Queries,490;ReMap ChIP-seq,288;GTEx Coexpression,273	CXCL10
gene_set_query	151	EHF	318	ARCHS4 Coexpression,722;Enrichr Queries,42;ReMap ChIP-seq,293;GTEx Coexpression,215	C3,CXCL10,IL1RN,CCL20
gene_set_query	152	SALL1	319.8	Literature ChIP-seq,158;ARCHS4 Coexpression,594;Enrichr Queries,150;GTEx Coexpression,377	C3,CXCL10
gene_set_query	153	PIN1	320	ARCHS4 Coexpression,323;GTEx Coexpression,317
gene_set_query	154	MLXIPL	320.7	ARCHS4 Coexpression,204;Enrichr Queries,167;GTEx Coexpression,591	C3,CXCL10
gene_set_query	155	STAT5B	321	ARCHS4 Coexpression,132;Enrichr Queries,1064;ReMap ChIP-seq,55;GTEx Coexpression,33	GBP5,FCGR2A,CLEC7A,GPR183,LILRA5
gene_set_query	156	BACH1	321.3	Literature ChIP-seq,5;ARCHS4 Coexpression,73;ENCODE ChIP-seq,94;Enrichr Queries,170;ReMap ChIP-seq,186;GTEx Coexpression,1400	C3,CXCL10,IL1RN,HLA-DMB,CLEC7A,CD48,LILRA5
gene_set_query	157	ZNF792	322.3	ARCHS4 Coexpression,224;Enrichr Queries,640;GTEx Coexpression,103	CXCL10,HLA-DRB1
gene_set_query	158	TIGD3	322.3	ARCHS4 Coexpression,81;Enrichr Queries,798;GTEx Coexpression,88	CXCL10,FCGR2A,CLEC7A,LILRA5
gene_set_query	159	MYC	323.2	Literature ChIP-seq,102;ARCHS4 Coexpression,794;ENCODE ChIP-seq,20;Enrichr Queries,495;ReMap ChIP-seq,178;GTEx Coexpression,350	CXCL10,GPR183,SPP1,CD48
gene_set_query	160	TP63	324.4	Literature ChIP-seq,73;ARCHS4 Coexpression,729;Enrichr Queries,177;ReMap ChIP-seq,208;GTEx Coexpression,435	CXCL10,GBP5,IL1RN,FCGR2A,CLEC7A
gene_set_query	161	FOS	324.8	ARCHS4 Coexpression,206;ENCODE ChIP-seq,65;Enrichr Queries,235;ReMap ChIP-seq,41;GTEx Coexpression,1077	C3,CXCL10,CCL20,GPR183,LY96
gene_set_query	162	FOXI1	325.3	ARCHS4 Coexpression,682;Enrichr Queries,117;GTEx Coexpression,177	C3,CXCL10,SPP1
gene_set_query	163	FOXA3	327.3	ARCHS4 Coexpression,177;Enrichr Queries,264;GTEx Coexpression,541	C3,CXCL10
gene_set_query	164	CREM	327.8	Literature ChIP-seq,100;ARCHS4 Coexpression,62;Enrichr Queries,128;ReMap ChIP-seq,35;GTEx Coexpression,1314	C3,CXCL10,IL1RN,GPR183,CD48,HLA-DRB1
gene_set_query	165	DLX4	329.3	Literature ChIP-seq,164;ARCHS4 Coexpression,318;Enrichr Queries,351;GTEx Coexpression,484	CXCL10
gene_set_query	166	TLX1	330	ARCHS4 Coexpression,542;Enrichr Queries,307;GTEx Coexpression,141	CXCL10,HLA-DMB
gene_set_query	167	HHEX	330	ARCHS4 Coexpression,1008;Enrichr Queries,37;ReMap ChIP-seq,33;GTEx Coexpression,242	C3,CXCL10,LAG3,CCL20,GPR183,CD48
gene_set_query	168	CSRNP2	330.5	ARCHS4 Coexpression,229;GTEx Coexpression,432
gene_set_query	169	FOXN2	332	ARCHS4 Coexpression,67;Enrichr Queries,907;GTEx Coexpression,22	FCGR2A,CLEC7A,LY96,CD48
gene_set_query	170	CENPS	335.5	ARCHS4 Coexpression,286;GTEx Coexpression,385
gene_set_query	171	STAT2	335.8	ARCHS4 Coexpression,19;ENCODE ChIP-seq,116;Enrichr Queries,31;ReMap ChIP-seq,253;GTEx Coexpression,1260	C3,GBP5,CXCL10,IL1RN,CLEC7A,LILRA3,LILRA5
gene_set_query	172	HSFY2	340	ARCHS4 Coexpression,250;GTEx Coexpression,430
gene_set_query	173	TFCP2L1	340.7	ARCHS4 Coexpression,559;Enrichr Queries,168;GTEx Coexpression,295	C3,CXCL10
gene_set_query	174	PURA	341	ARCHS4 Coexpression,226;GTEx Coexpression,456
gene_set_query	175	ZBTB42	342	ARCHS4 Coexpression,403;GTEx Coexpression,281
gene_set_query	176	ZNF319	342.3	ARCHS4 Coexpression,111;Enrichr Queries,865;GTEx Coexpression,51	FCGR2A,LILRA5
gene_set_query	177	SPIC	342.7	ARCHS4 Coexpression,833;Enrichr Queries,7;GTEx Coexpression,188	C3,GBP5,CXCL10,MARCO,IL1RN,HLA-DMB,CLEC7A,CD48
gene_set_query	178	ZNF296	343.7	ARCHS4 Coexpression,390;Enrichr Queries,424;GTEx Coexpression,217	CXCL10,CD48
gene_set_query	179	ZNF521	344.7	ARCHS4 Coexpression,501;Enrichr Queries,107;GTEx Coexpression,426	C3,CXCL10
gene_set_query	180	TBX4	345	ARCHS4 Coexpression,613;Enrichr Queries,375;GTEx Coexpression,47	MARCO,CXCL10,HLA-DRB1
gene_set_query	181	MYBL2	345	Literature ChIP-seq,52;ARCHS4 Coexpression,765;ENCODE ChIP-seq,100;Enrichr Queries,972;ReMap ChIP-seq,46;GTEx Coexpression,135	C3,LAG3,CCL20,SPP1,CD48
gene_set_query	182	HAND1	346	ARCHS4 Coexpression,445;Enrichr Queries,366;GTEx Coexpression,227	CXCL10
gene_set_query	183	FOXM1	348.5	Literature ChIP-seq,90;ARCHS4 Coexpression,316;ENCODE ChIP-seq,59;Enrichr Queries,811;ReMap ChIP-seq,48;GTEx Coexpression,767	CXCL10,LAG3,FCGR2A,CLEC7A,GPR183
gene_set_query	184	CPEB1	349	ARCHS4 Coexpression,398;GTEx Coexpression,300
gene_set_query	185	TAL1	349.3	Literature ChIP-seq,89;ARCHS4 Coexpression,1317;ENCODE ChIP-seq,67;Enrichr Queries,243;ReMap ChIP-seq,168;GTEx Coexpression,212	C3,CXCL10,LAG3,FCGR2A,CLEC7A,CD48
gene_set_query	186	ONECUT1	350.3	ARCHS4 Coexpression,180;Enrichr Queries,405;ReMap ChIP-seq,190;GTEx Coexpression,626	C3,CXCL10
gene_set_query	187	CREB3L3	350.3	ARCHS4 Coexpression,411;Enrichr Queries,203;GTEx Coexpression,437	C3,CXCL10
gene_set_query	188	NANOGP8	351.5	ARCHS4 Coexpression,543;GTEx Coexpression,160	CLEC7A
gene_set_query	189	ZNF324B	351.5	ARCHS4 Coexpression,315;GTEx Coexpression,388
gene_set_query	190	HOXB1	352.3	ARCHS4 Coexpression,435;Enrichr Queries,427;GTEx Coexpression,195	CXCL10,IL1RN
gene_set_query	191	ATF6	352.7	ARCHS4 Coexpression,156;Enrichr Queries,884;GTEx Coexpression,18	FCGR2A,CLEC7A,LY96,LILRA5
gene_set_query	192	KLF14	353	ARCHS4 Coexpression,164;Enrichr Queries,542	CXCL10,FCGR2A
gene_set_query	193	SALL2	354	ARCHS4 Coexpression,247;Enrichr Queries,526;GTEx Coexpression,289	CXCL10
gene_set_query	194	ZNF143	354.2	ARCHS4 Coexpression,97;ENCODE ChIP-seq,70;Enrichr Queries,1266;ReMap ChIP-seq,153;GTEx Coexpression,185	C3,FCGR2A,CLEC7A,CCL20
gene_set_query	195	MITF	354.2	Literature ChIP-seq,97;ARCHS4 Coexpression,894;Enrichr Queries,111;ReMap ChIP-seq,114;GTEx Coexpression,555	C3,CXCL10,LAG3,FCGR2A,SPP1
gene_set_query	196	ELF4	357	ARCHS4 Coexpression,187;Enrichr Queries,691;GTEx Coexpression,193	CXCL10,CLEC7A,LILRA3
gene_set_query	197	ETV6	357.3	ARCHS4 Coexpression,50;Enrichr Queries,806;ReMap ChIP-seq,9;GTEx Coexpression,564	CXCL10,HLA-DMB,CLEC7A,GPR183,CD48,HLA-DRB1
gene_set_query	198	E2F1	358.8	Literature ChIP-seq,49;ARCHS4 Coexpression,607;ENCODE ChIP-seq,89;Enrichr Queries,1068;ReMap ChIP-seq,175;GTEx Coexpression,165	C3,GPR183,CD48
gene_set_query	199	GLI1	360.3	Literature ChIP-seq,6;ARCHS4 Coexpression,433;Enrichr Queries,130;GTEx Coexpression,872	C3,CXCL10,GZMB
gene_set_query	200	HESX1	360.3	ARCHS4 Coexpression,831;Enrichr Queries,45;GTEx Coexpression,205	GBP5,CXCL10,LAG3,IL1RN,CD48
gene_set_query	201	DNTTIP1	362.5	ARCHS4 Coexpression,669;GTEx Coexpression,56	FCGR2A,LILRA5
gene_set_query	202	NR2F6	363	ARCHS4 Coexpression,611;Enrichr Queries,187;ReMap ChIP-seq,32;GTEx Coexpression,622	C3,CXCL10,CCL20
gene_set_query	203	NFE2L2	363.6	Literature ChIP-seq,126;ARCHS4 Coexpression,163;Enrichr Queries,1244;ReMap ChIP-seq,165;GTEx Coexpression,120	C3,IL1RN
gene_set_query	204	ZNF366	366	ARCHS4 Coexpression,84;Enrichr Queries,108;GTEx Coexpression,906	GBP5,CXCL10,IL1RN,HLA-DRB1
gene_set_query	205	IKZF2	366.3	ARCHS4 Coexpression,149;Enrichr Queries,818;GTEx Coexpression,132	CXCL10,CD48
gene_set_query	206	GLMP	366.5	ARCHS4 Coexpression,418;GTEx Coexpression,315
gene_set_query	207	TBX6	367	ARCHS4 Coexpression,612;Enrichr Queries,280;GTEx Coexpression,209	C3,CXCL10,IL1RN
gene_set_query	208	HLF	368.7	ARCHS4 Coexpression,116;Enrichr Queries,125;GTEx Coexpression,865	C3,CXCL10
gene_set_query	209	KLF2	368.8	Literature ChIP-seq,157;ARCHS4 Coexpression,130;Enrichr Queries,236;GTEx Coexpression,952	C3,CXCL10,LILRA5
gene_set_query	210	ZNF318	370.5	ARCHS4 Coexpression,232;Enrichr Queries,881;ReMap ChIP-seq,280;GTEx Coexpression,89	CD48
gene_set_query	211	TFAP2C	370.7	Literature ChIP-seq,76;ARCHS4 Coexpression,259;ENCODE ChIP-seq,66;Enrichr Queries,1243;ReMap ChIP-seq,211;GTEx Coexpression,369	C3,CLEC7A
gene_set_query	212	HOXD13	371.5	Literature ChIP-seq,150;ARCHS4 Coexpression,429;Enrichr Queries,311;GTEx Coexpression,596	CXCL10
gene_set_query	213	NPAS2	371.7	ARCHS4 Coexpression,822;Enrichr Queries,103;GTEx Coexpression,190	C3,CXCL10,IL1RN
gene_set_query	214	ATF1	376.2	ARCHS4 Coexpression,136;ENCODE ChIP-seq,40;Enrichr Queries,886;ReMap ChIP-seq,104;GTEx Coexpression,715	C3,FCGR2A,LY96,CD48
gene_set_query	215	HOXB4	377	Literature ChIP-seq,77;ARCHS4 Coexpression,154;Enrichr Queries,695;GTEx Coexpression,582	CXCL10,FCGR2A,GZMB
gene_set_query	216	PHF21A	377.3	ARCHS4 Coexpression,87;Enrichr Queries,1026;GTEx Coexpression,19	FCGR2A,CLEC7A,LILRA5
gene_set_query	217	ZBTB16	377.5	ARCHS4 Coexpression,406;Enrichr Queries,112;ReMap ChIP-seq,67;GTEx Coexpression,925	C3,CXCL10
gene_set_query	218	ZHX1	378.3	ARCHS4 Coexpression,308;Enrichr Queries,950;ReMap ChIP-seq,157;GTEx Coexpression,98	C3,IL1RN
gene_set_query	219	SMAD3	380.4	Literature ChIP-seq,87;ARCHS4 Coexpression,877;Enrichr Queries,551;ReMap ChIP-seq,149;GTEx Coexpression,238	CXCL10,IL1RN,GPR183
gene_set_query	220	CUX1	380.8	Literature ChIP-seq,54;ARCHS4 Coexpression,460;ENCODE ChIP-seq,41;Enrichr Queries,933;ReMap ChIP-seq,107;GTEx Coexpression,690	C3,HLA-DMB,GPR183,CD48,LILRA3
gene_set_query	221	ZNF341	381	ARCHS4 Coexpression,173;Enrichr Queries,905;GTEx Coexpression,65	FCGR2A,LILRA5
gene_set_query	222	NR4A2	382.5	Literature ChIP-seq,152;ARCHS4 Coexpression,28;Enrichr Queries,242;GTEx Coexpression,1108	C3,CXCL10,CLEC7A,GPR183,SPP1,HLA-DRB1
gene_set_query	223	FOXA2	384.5	Literature ChIP-seq,78;ARCHS4 Coexpression,461;ENCODE ChIP-seq,22;Enrichr Queries,345;ReMap ChIP-seq,203;GTEx Coexpression,1198	C3,CXCL10,CCL20
gene_set_query	224	ZXDA	385.7	ARCHS4 Coexpression,237;Enrichr Queries,596;GTEx Coexpression,324	CXCL10
gene_set_query	225	ZNF304	387	ARCHS4 Coexpression,688;Enrichr Queries,120;GTEx Coexpression,353	C3,CXCL10
gene_set_query	226	NKX32	389	ARCHS4 Coexpression,408;GTEx Coexpression,370
gene_set_query	227	MXD3	389.7	ARCHS4 Coexpression,200;Enrichr Queries,937;GTEx Coexpression,32	FCGR2A,LY96,LILRA5
gene_set_query	228	ZBTB34	389.7	ARCHS4 Coexpression,191;Enrichr Queries,973;GTEx Coexpression,5	FCGR2A,CLEC7A,LY96,LILRA5
gene_set_query	229	RXRA	390.5	Literature ChIP-seq,47;ARCHS4 Coexpression,317;ENCODE ChIP-seq,31;Enrichr Queries,1029;ReMap ChIP-seq,38;GTEx Coexpression,881	C3,CXCL10,LAG3,CLEC7A
gene_set_query	230	ASCL2	393.7	ARCHS4 Coexpression,78;Enrichr Queries,43;GTEx Coexpression,1060	C3,CXCL10,IL1RN,CCL20,LILRA3,LILRA5
gene_set_query	231	IRF6	393.7	ARCHS4 Coexpression,631;Enrichr Queries,219;GTEx Coexpression,331	C3,CXCL10
gene_set_query	232	POU4F2	394.3	ARCHS4 Coexpression,277;Enrichr Queries,333;ReMap ChIP-seq,219;GTEx Coexpression,748	CXCL10
gene_set_query	233	ZNF846	395	ARCHS4 Coexpression,212;Enrichr Queries,636;GTEx Coexpression,337	CXCL10
gene_set_query	234	MNT	395.3	ARCHS4 Coexpression,189;Enrichr Queries,1008;ReMap ChIP-seq,265;GTEx Coexpression,119	FCGR2A,LILRA5
gene_set_query	235	ZNF804B	395.7	ARCHS4 Coexpression,331;Enrichr Queries,485;GTEx Coexpression,371	CXCL10
gene_set_query	236	ELK1	395.8	Literature ChIP-seq,63;ARCHS4 Coexpression,1303;ENCODE ChIP-seq,43;ReMap ChIP-seq,177;GTEx Coexpression,393	GPR183,CD48
gene_set_query	237	DLX3	396.3	ARCHS4 Coexpression,244;Enrichr Queries,687;GTEx Coexpression,258	CXCL10
gene_set_query	238	ZNF724	396.5	ARCHS4 Coexpression,635;GTEx Coexpression,158	CD48
gene_set_query	239	ZNF394	398.7	ARCHS4 Coexpression,118;Enrichr Queries,899;GTEx Coexpression,179	GZMB,CD48
gene_set_query	240	ZNF350	399	ARCHS4 Coexpression,778;Enrichr Queries,390;GTEx Coexpression,29	CXCL10,FCGR2A,LY96,LILRA5
gene_set_query	241	FOXJ1	400.3	ARCHS4 Coexpression,552;Enrichr Queries,179;GTEx Coexpression,470	C3,CXCL10
gene_set_query	242	HSF1	400.4	Literature ChIP-seq,55;ARCHS4 Coexpression,1294;ENCODE ChIP-seq,12;ReMap ChIP-seq,223;GTEx Coexpression,418	CXCL10,CCL20
gene_set_query	243	ARNTL	401.5	ARCHS4 Coexpression,38;Enrichr Queries,456;ReMap ChIP-seq,110;GTEx Coexpression,1002	CXCL10,GBP5,CLEC7A,LILRA5
gene_set_query	244	HOXC9	402	Literature ChIP-seq,109;ARCHS4 Coexpression,334;Enrichr Queries,488;GTEx Coexpression,677	CXCL10
gene_set_query	245	ZBTB3	404	ARCHS4 Coexpression,554;Enrichr Queries,534;GTEx Coexpression,124	CXCL10,LILRA5
gene_set_query	246	GRHL2	404.8	Literature ChIP-seq,23;ARCHS4 Coexpression,428;Enrichr Queries,1135;ReMap ChIP-seq,125;GTEx Coexpression,313	C3,GPR183,SPP1
gene_set_query	247	HOXD1	405	ARCHS4 Coexpression,743;Enrichr Queries,363;GTEx Coexpression,109	CXCL10,SPP1
gene_set_query	248	SP1	406.4	ARCHS4 Coexpression,522;ENCODE ChIP-seq,56;Enrichr Queries,922;ReMap ChIP-seq,56;GTEx Coexpression,476	C3,LAG3,CD48
gene_set_query	249	ZNF205	407.3	ARCHS4 Coexpression,502;Enrichr Queries,592;GTEx Coexpression,128	CXCL10,CLEC7A
gene_set_query	250	BRF2	408	ARCHS4 Coexpression,689;ReMap ChIP-seq,273;GTEx Coexpression,262
gene_set_query	251	ZSCAN25	411	ARCHS4 Coexpression,563;GTEx Coexpression,259
gene_set_query	252	RELA	412	Literature ChIP-seq,1;ARCHS4 Coexpression,866;ENCODE ChIP-seq,1;Enrichr Queries,758;ReMap ChIP-seq,155;GTEx Coexpression,691	C3,CXCL10,IL1RN,CLEC7A,CCL20,SPP1,LY96,GZMB,CD48
gene_set_query	253	ZNF568	413	ARCHS4 Coexpression,312;Enrichr Queries,597;GTEx Coexpression,330	CXCL10
gene_set_query	254	NR1I2	413.5	Literature ChIP-seq,135;ARCHS4 Coexpression,816;Enrichr Queries,73;GTEx Coexpression,630	C3,CXCL10,IL1RN
gene_set_query	255	TFE3	416.3	ARCHS4 Coexpression,367;Enrichr Queries,847;GTEx Coexpression,35	FCGR2A,CLEC7A,LY96
gene_set_query	256	SOX7	418.7	ARCHS4 Coexpression,975;Enrichr Queries,163;GTEx Coexpression,118	C3,CXCL10,IL1RN
gene_set_query	257	RAG1	420	ARCHS4 Coexpression,218;Enrichr Queries,258;GTEx Coexpression,784	C3,CXCL10
gene_set_query	258	NR2C2	420.4	ARCHS4 Coexpression,391;ENCODE ChIP-seq,103;Enrichr Queries,944;ReMap ChIP-seq,143;GTEx Coexpression,521	C3
gene_set_query	259	NR4A1	421.3	ARCHS4 Coexpression,12;Enrichr Queries,209;ReMap ChIP-seq,201;GTEx Coexpression,1263	C3,CXCL10,HLA-DMB,GPR183,SPP1,HLA-DRB1
gene_set_query	260	BCL11B	421.8	Literature ChIP-seq,161;ARCHS4 Coexpression,71;Enrichr Queries,1089;GTEx Coexpression,366	GBP5,CD48
gene_set_query	261	KLF11	423.3	ARCHS4 Coexpression,379;Enrichr Queries,492;GTEx Coexpression,399	CXCL10
gene_set_query	262	SNAI1	423.3	ARCHS4 Coexpression,167;Enrichr Queries,147;GTEx Coexpression,956	C3,CXCL10,IL1RN
gene_set_query	263	ZIC2	423.7	ARCHS4 Coexpression,305;Enrichr Queries,726;GTEx Coexpression,240	CXCL10
gene_set_query	264	OVOL2	425	ARCHS4 Coexpression,355;Enrichr Queries,466;ReMap ChIP-seq,295;GTEx Coexpression,584	CXCL10
gene_set_query	265	PITX1	425	ARCHS4 Coexpression,468;Enrichr Queries,663;GTEx Coexpression,144	CXCL10,IL1RN
gene_set_query	266	SP2	425.2	ARCHS4 Coexpression,550;ENCODE ChIP-seq,84;Enrichr Queries,1102;ReMap ChIP-seq,133;GTEx Coexpression,257	C3
gene_set_query	267	NR1I3	425.7	ARCHS4 Coexpression,686;Enrichr Queries,227;GTEx Coexpression,364	C3,CXCL10
gene_set_query	268	POU3F1	427.8	Literature ChIP-seq,53;ARCHS4 Coexpression,684;Enrichr Queries,340;GTEx Coexpression,634	CXCL10,MARCO,LAG3
gene_set_query	269	CENPA	428.5	ARCHS4 Coexpression,494;GTEx Coexpression,363
gene_set_query	270	NR3C1	428.5	Literature ChIP-seq,29;ARCHS4 Coexpression,157;ENCODE ChIP-seq,60;Enrichr Queries,1219;ReMap ChIP-seq,189;GTEx Coexpression,917	C3,MARCO,CD48
gene_set_query	271	E2F7	428.8	Literature ChIP-seq,160;ARCHS4 Coexpression,1047;Enrichr Queries,570;ReMap ChIP-seq,83;GTEx Coexpression,284	CXCL10,LAG3
gene_set_query	272	MYOD1	429.2	ARCHS4 Coexpression,307;ENCODE ChIP-seq,46;Enrichr Queries,387;ReMap ChIP-seq,235;GTEx Coexpression,1171	CXCL10,SPP1
gene_set_query	273	TCF3	429.8	Literature ChIP-seq,59;ARCHS4 Coexpression,591;ENCODE ChIP-seq,97;Enrichr Queries,1082;ReMap ChIP-seq,81;GTEx Coexpression,669	C3,GBP5,SPP1
gene_set_query	274	DMRT1	430.5	Literature ChIP-seq,88;ARCHS4 Coexpression,452;Enrichr Queries,339;GTEx Coexpression,843	CXCL10,LY96
gene_set_query	275	FOXD4	430.7	ARCHS4 Coexpression,667;Enrichr Queries,323;GTEx Coexpression,302	CXCL10
gene_set_query	276	ZNF263	431	Literature ChIP-seq,159;ARCHS4 Coexpression,236;ENCODE ChIP-seq,45;Enrichr Queries,1025;ReMap ChIP-seq,120;GTEx Coexpression,1001	C3,FCGR2A
gene_set_query	277	EPAS1	432.3	ARCHS4 Coexpression,1185;Enrichr Queries,155;ReMap ChIP-seq,241;GTEx Coexpression,148	C3,CXCL10,HLA-DRB1
gene_set_query	278	HMX2	432.3	ARCHS4 Coexpression,800;Enrichr Queries,300;GTEx Coexpression,197	CXCL10,CD48
gene_set_query	279	HSFX1	432.5	ARCHS4 Coexpression,546;GTEx Coexpression,319
gene_set_query	280	DACH1	433	Literature ChIP-seq,116;ARCHS4 Coexpression,734;Enrichr Queries,449	CXCL10
gene_set_query	281	SALL4	433.8	Literature ChIP-seq,19;ARCHS4 Coexpression,251;Enrichr Queries,479;GTEx Coexpression,986	CXCL10,GBP5,GPR183
gene_set_query	282	HOXC11	434.3	ARCHS4 Coexpression,698;Enrichr Queries,373;ReMap ChIP-seq,294;GTEx Coexpression,372	CXCL10
gene_set_query	283	HOXB2	434.3	ARCHS4 Coexpression,184;Enrichr Queries,517;GTEx Coexpression,602	CXCL10,GZMB
gene_set_query	284	ZHX2	435.5	ARCHS4 Coexpression,91;Enrichr Queries,1049;ReMap ChIP-seq,100;GTEx Coexpression,502	C3,IL1RN,CD48
gene_set_query	285	ZNF586	435.7	ARCHS4 Coexpression,100;Enrichr Queries,1015;GTEx Coexpression,192	FCGR2A,CD48
gene_set_query	286	ZNF101	435.7	ARCHS4 Coexpression,969;Enrichr Queries,12;GTEx Coexpression,326	C3,GBP5,CXCL10,GPR183,GZMB,CD48
gene_set_query	287	CCDC17	437.5	ARCHS4 Coexpression,672;GTEx Coexpression,203	CLEC7A
gene_set_query	288	LEF1	437.5	ARCHS4 Coexpression,128;Enrichr Queries,377;ReMap ChIP-seq,286;GTEx Coexpression,959	CXCL10,CD48
gene_set_query	289	NEUROD1	438.8	ARCHS4 Coexpression,754;Enrichr Queries,489;ReMap ChIP-seq,147;GTEx Coexpression,365	C3,CXCL10
gene_set_query	290	HOXC13	439	ARCHS4 Coexpression,690;Enrichr Queries,397;GTEx Coexpression,230	CXCL10
gene_set_query	291	PLAG1	439.7	ARCHS4 Coexpression,134;Enrichr Queries,421;GTEx Coexpression,764	CXCL10,FCGR2A
gene_set_query	292	ZNF583	439.7	ARCHS4 Coexpression,425;Enrichr Queries,472;GTEx Coexpression,422	CXCL10
gene_set_query	293	NKX12	440	ARCHS4 Coexpression,714;GTEx Coexpression,166	IL1RN
gene_set_query	294	TET3	440	ARCHS4 Coexpression,282;ReMap ChIP-seq,296;GTEx Coexpression,742
gene_set_query	295	ZNF415	441	ARCHS4 Coexpression,779;Enrichr Queries,273;GTEx Coexpression,271	C3,CXCL10
gene_set_query	296	HOXB8	441	ARCHS4 Coexpression,664;Enrichr Queries,575;GTEx Coexpression,84	CXCL10,SPP1
gene_set_query	297	RUNX2	442	Literature ChIP-seq,27;ARCHS4 Coexpression,205;Enrichr Queries,521;ReMap ChIP-seq,214;GTEx Coexpression,1243	CXCL10,GPR183,SPP1,LY96
gene_set_query	298	ZNF763	443.7	ARCHS4 Coexpression,540;Enrichr Queries,779;GTEx Coexpression,12	CXCL10,FCGR2A,LY96,LILRA5
gene_set_query	299	KLF1	443.8	Literature ChIP-seq,123;ARCHS4 Coexpression,556;Enrichr Queries,813;ReMap ChIP-seq,45;GTEx Coexpression,682	C3,CXCL10,LAG3
gene_set_query	300	SP5	444.7	ARCHS4 Coexpression,135;Enrichr Queries,604;GTEx Coexpression,595	C3,CXCL10
gene_set_query	301	ZNF417	446.7	ARCHS4 Coexpression,325;Enrichr Queries,716;GTEx Coexpression,299	CXCL10
gene_set_query	302	ZNF66	447.5	ARCHS4 Coexpression,741;GTEx Coexpression,154	CD48
gene_set_query	303	ZBTB7C	448.3	ARCHS4 Coexpression,662;Enrichr Queries,532;GTEx Coexpression,151	CXCL10,IL1RN
gene_set_query	304	ARNTL2	449.3	ARCHS4 Coexpression,482;Enrichr Queries,664;GTEx Coexpression,202	CXCL10,IL1RN
gene_set_query	305	NR1H4	450	ARCHS4 Coexpression,642;Enrichr Queries,159;GTEx Coexpression,549	C3,CXCL10
gene_set_query	306	FOXA1	450.8	Literature ChIP-seq,57;ARCHS4 Coexpression,646;ENCODE ChIP-seq,47;Enrichr Queries,502;ReMap ChIP-seq,233;GTEx Coexpression,1220	C3,CXCL10,MARCO,FCGR2A,CCL20
gene_set_query	307	ZNF691	451.3	ARCHS4 Coexpression,658;Enrichr Queries,262;GTEx Coexpression,434	C3,CXCL10
gene_set_query	308	MIXL1	451.7	ARCHS4 Coexpression,793;Enrichr Queries,399;GTEx Coexpression,163	CXCL10,CD48
gene_set_query	309	ZKSCAN1	452.4	ARCHS4 Coexpression,467;ENCODE ChIP-seq,50;Enrichr Queries,957;ReMap ChIP-seq,140;GTEx Coexpression,648	C3,LAG3
gene_set_query	310	HNF4G	455.4	ARCHS4 Coexpression,507;ENCODE ChIP-seq,6;Enrichr Queries,600;ReMap ChIP-seq,15;GTEx Coexpression,1149	C3,CXCL10,LAG3,CCL20
gene_set_query	311	MEIS1	455.6	Literature ChIP-seq,115;ARCHS4 Coexpression,1189;Enrichr Queries,386;ReMap ChIP-seq,119;GTEx Coexpression,469	CXCL10
gene_set_query	312	LMX1B	457	ARCHS4 Coexpression,332;Enrichr Queries,415;GTEx Coexpression,624	CXCL10
gene_set_query	313	TCF24	457	ARCHS4 Coexpression,912;Enrichr Queries,199;GTEx Coexpression,260	C3,CXCL10
gene_set_query	314	HOXC10	457.3	ARCHS4 Coexpression,764;Enrichr Queries,154;GTEx Coexpression,454	C3,CXCL10
gene_set_query	315	HOXB9	458.3	ARCHS4 Coexpression,597;Enrichr Queries,486;GTEx Coexpression,292	CXCL10
gene_set_query	316	NFYA	459.8	ARCHS4 Coexpression,572;ENCODE ChIP-seq,21;Enrichr Queries,1153;ReMap ChIP-seq,90;GTEx Coexpression,463	C3,GBP5,CXCL10,FCGR2A
gene_set_query	317	TEAD2	460.5	ARCHS4 Coexpression,472;Enrichr Queries,558;ReMap ChIP-seq,259;GTEx Coexpression,553	CXCL10
gene_set_query	318	ZGPAT	462.3	ARCHS4 Coexpression,266;Enrichr Queries,893;GTEx Coexpression,228
gene_set_query	319	ARNT	462.4	Literature ChIP-seq,128;ARCHS4 Coexpression,268;Enrichr Queries,1291;ReMap ChIP-seq,118;GTEx Coexpression,507	C3
gene_set_query	320	ZBTB49	462.5	ARCHS4 Coexpression,108;GTEx Coexpression,817	CD48
gene_set_query	321	BHLHE41	462.5	ARCHS4 Coexpression,31;GTEx Coexpression,894	C3,HLA-DMB,SPP1,HLA-DRB1
gene_set_query	322	FOXN1	464.3	ARCHS4 Coexpression,557;Enrichr Queries,34;GTEx Coexpression,802	C3,CXCL10,IL1RN,CCL20
gene_set_query	323	HOXB6	465.3	ARCHS4 Coexpression,513;Enrichr Queries,124;GTEx Coexpression,759	C3,CXCL10
gene_set_query	324	ZNF671	467.3	ARCHS4 Coexpression,655;Enrichr Queries,246;GTEx Coexpression,501	C3,CXCL10
gene_set_query	325	CBX2	467.4	ARCHS4 Coexpression,850;ENCODE ChIP-seq,64;Enrichr Queries,1043;ReMap ChIP-seq,70;GTEx Coexpression,310	HLA-DMB,SPP1
gene_set_query	326	BCL11A	468.4	ARCHS4 Coexpression,1176;ENCODE ChIP-seq,51;Enrichr Queries,599;ReMap ChIP-seq,13;GTEx Coexpression,503	CXCL10,HLA-DMB,CLEC7A,GPR183,CD48
gene_set_query	327	KDM2B	469	ARCHS4 Coexpression,474;GTEx Coexpression,464
gene_set_query	328	ZNF746	469.3	ARCHS4 Coexpression,75;Enrichr Queries,1252;GTEx Coexpression,81	FCGR2A,CLEC7A,LILRA5
gene_set_query	329	BARX2	469.7	ARCHS4 Coexpression,503;Enrichr Queries,688;GTEx Coexpression,218	CXCL10,IL1RN
gene_set_query	330	SMAD4	469.8	Literature ChIP-seq,69;ARCHS4 Coexpression,241;Enrichr Queries,1033;ReMap ChIP-seq,277;GTEx Coexpression,729	C3,GBP5
gene_set_query	331	ISL2	470.3	ARCHS4 Coexpression,1007;Enrichr Queries,329;GTEx Coexpression,75	CXCL10,FCGR2A,LILRA5
gene_set_query	332	ZNF790	471	ARCHS4 Coexpression,807;Enrichr Queries,271;GTEx Coexpression,335	C3,CXCL10
gene_set_query	333	HOXB13	471.3	ARCHS4 Coexpression,140;Enrichr Queries,91;ReMap ChIP-seq,82;GTEx Coexpression,1572	C3,GBP5,CXCL10,FCGR2A
gene_set_query	334	ZFP30	472.3	ARCHS4 Coexpression,239;Enrichr Queries,667;GTEx Coexpression,511	CXCL10
gene_set_query	335	ZNF217	473.8	Literature ChIP-seq,118;ARCHS4 Coexpression,578;ENCODE ChIP-seq,58;Enrichr Queries,1322;ReMap ChIP-seq,279;GTEx Coexpression,488	IL1RN
gene_set_query	336	GCM2	474.7	ARCHS4 Coexpression,261;Enrichr Queries,316;GTEx Coexpression,847	CXCL10
gene_set_query	337	MBD4	475.4	ARCHS4 Coexpression,1064;ENCODE ChIP-seq,98;Enrichr Queries,1151;ReMap ChIP-seq,20;GTEx Coexpression,44	LAG3,FCGR2A,CCL20,LY96
gene_set_query	338	CTCF	475.7	Literature ChIP-seq,120;ARCHS4 Coexpression,660;ENCODE ChIP-seq,37;Enrichr Queries,1129;ReMap ChIP-seq,173;GTEx Coexpression,735	CXCL10,SPP1
gene_set_query	339	E2F4	476.2	Literature ChIP-seq,99;ARCHS4 Coexpression,227;ENCODE ChIP-seq,36;Enrichr Queries,924;ReMap ChIP-seq,185;GTEx Coexpression,1386	CXCL10,LAG3,SPP1
gene_set_query	340	ZNF541	476.3	ARCHS4 Coexpression,812;Enrichr Queries,202;GTEx Coexpression,415	C3,CXCL10
gene_set_query	341	SMAD1	476.6	Literature ChIP-seq,42;ARCHS4 Coexpression,942;Enrichr Queries,536;ReMap ChIP-seq,141;GTEx Coexpression,722	C3,CXCL10,SPP1
gene_set_query	342	CREB3	476.8	ARCHS4 Coexpression,451;Enrichr Queries,482;ReMap ChIP-seq,274;GTEx Coexpression,700	CXCL10
gene_set_query	343	FOSL1	476.8	ARCHS4 Coexpression,1060;ENCODE ChIP-seq,42;Enrichr Queries,64;ReMap ChIP-seq,154;GTEx Coexpression,1064	CXCL10,IL1RN,FCGR2A,CCL20,GPR183
gene_set_query	344	GZF1	478.3	ARCHS4 Coexpression,504;Enrichr Queries,838;GTEx Coexpression,93	GZMB
gene_set_query	345	MEF2C	479.2	ARCHS4 Coexpression,1043;ENCODE ChIP-seq,117;Enrichr Queries,360;ReMap ChIP-seq,27;GTEx Coexpression,849	CXCL10,HLA-DMB,GPR183
gene_set_query	346	TBP	479.4	Literature ChIP-seq,134;ARCHS4 Coexpression,1348;ENCODE ChIP-seq,34;ReMap ChIP-seq,160;GTEx Coexpression,721	C3,GBP5,LY96
gene_set_query	347	NRF1	481.2	ARCHS4 Coexpression,115;ENCODE ChIP-seq,90;Enrichr Queries,1213;ReMap ChIP-seq,174;GTEx Coexpression,814	CD48
gene_set_query	348	ZBED9	482.5	ARCHS4 Coexpression,193;GTEx Coexpression,772	FCGR2A
gene_set_query	349	ZNF584	483.8	ARCHS4 Coexpression,481;Enrichr Queries,867;ReMap ChIP-seq,267;GTEx Coexpression,320
gene_set_query	350	ZNF704	484.3	ARCHS4 Coexpression,710;Enrichr Queries,438;GTEx Coexpression,305	CXCL10
gene_set_query	351	EBF1	484.8	ARCHS4 Coexpression,291;ENCODE ChIP-seq,76;Enrichr Queries,446;ReMap ChIP-seq,52;GTEx Coexpression,1559	CXCL10,GPR183,CD48
gene_set_query	352	CDX4	485	ARCHS4 Coexpression,254;Enrichr Queries,461;GTEx Coexpression,740	CXCL10
gene_set_query	353	IRX3	486.3	ARCHS4 Coexpression,567;Enrichr Queries,241;GTEx Coexpression,651	C3,CXCL10
gene_set_query	354	KLF3	488.3	ARCHS4 Coexpression,119;Enrichr Queries,1004;ReMap ChIP-seq,249;GTEx Coexpression,581	CLEC7A
gene_set_query	355	ARID3C	488.5	ARCHS4 Coexpression,661;GTEx Coexpression,316
gene_set_query	356	ZNF274	489.2	Literature ChIP-seq,147;ARCHS4 Coexpression,574;ENCODE ChIP-seq,108;Enrichr Queries,975;ReMap ChIP-seq,254;GTEx Coexpression,877
gene_set_query	357	GATAD2B	489.3	ARCHS4 Coexpression,439;Enrichr Queries,908;GTEx Coexpression,121	GZMB
gene_set_query	358	YY1	489.5	Literature ChIP-seq,26;ARCHS4 Coexpression,821;ENCODE ChIP-seq,80;Enrichr Queries,843;ReMap ChIP-seq,60;GTEx Coexpression,1107	C3,LAG3,HLA-DMB,CCL20
gene_set_query	359	RFX2	490	ARCHS4 Coexpression,377;Enrichr Queries,223;ReMap ChIP-seq,74;GTEx Coexpression,1286	C3,CXCL10,SPP1
gene_set_query	360	ZNF564	490.7	ARCHS4 Coexpression,693;Enrichr Queries,737;GTEx Coexpression,42	CXCL10,FCGR2A,LY96
gene_set_query	361	ZNF786	490.7	ARCHS4 Coexpression,758;Enrichr Queries,298;GTEx Coexpression,416	CXCL10
gene_set_query	362	IRX4	491.3	ARCHS4 Coexpression,571;Enrichr Queries,549;GTEx Coexpression,354	CXCL10
gene_set_query	363	ZNF230	491.7	ARCHS4 Coexpression,650;Enrichr Queries,795;GTEx Coexpression,30	CXCL10,FCGR2A,LY96,LILRA5
gene_set_query	364	GTF2I	492	ARCHS4 Coexpression,492
gene_set_query	365	EN2	492.3	ARCHS4 Coexpression,645;Enrichr Queries,352;GTEx Coexpression,480	CXCL10
gene_set_query	366	ZNF565	492.7	ARCHS4 Coexpression,923;Enrichr Queries,173;GTEx Coexpression,382	C3,CXCL10
gene_set_query	367	BNC1	492.7	ARCHS4 Coexpression,783;Enrichr Queries,134;GTEx Coexpression,561	C3,CXCL10
gene_set_query	368	ZNF652	493.3	Literature ChIP-seq,156;ARCHS4 Coexpression,179;Enrichr Queries,1138;GTEx Coexpression,500	LILRA5
gene_set_query	369	HES7	495	ARCHS4 Coexpression,151;Enrichr Queries,577;GTEx Coexpression,757	CXCL10,FCGR2A
gene_set_query	370	CEBPZ	495.6	ARCHS4 Coexpression,471;ENCODE ChIP-seq,110;Enrichr Queries,989;ReMap ChIP-seq,77;GTEx Coexpression,831	C3
gene_set_query	371	SCML4	497.3	ARCHS4 Coexpression,1062;Enrichr Queries,278;GTEx Coexpression,152	GBP5,CXCL10,CLEC7A
gene_set_query	372	MYOG	499.8	ARCHS4 Coexpression,749;ENCODE ChIP-seq,77;Enrichr Queries,593;GTEx Coexpression,580	CXCL10
gene_set_query	373	SREBF2	500	Literature ChIP-seq,129;ARCHS4 Coexpression,1340;ENCODE ChIP-seq,114;Enrichr Queries,970;ReMap ChIP-seq,88;GTEx Coexpression,359	C3
gene_set_query	374	NEUROG2	501	ARCHS4 Coexpression,1021;Enrichr Queries,320;GTEx Coexpression,162	CXCL10,CD48
gene_set_query	375	TRERF1	501	ARCHS4 Coexpression,349;Enrichr Queries,1042;GTEx Coexpression,112	IL1RN
gene_set_query	376	GTF2IRD1	502	ARCHS4 Coexpression,160;GTEx Coexpression,844	CD48
gene_set_query	377	ZBTB2	502.3	ARCHS4 Coexpression,109;Enrichr Queries,1176;GTEx Coexpression,222	CD48
gene_set_query	378	THAP1	502.8	ARCHS4 Coexpression,198;ENCODE ChIP-seq,99;Enrichr Queries,1281;ReMap ChIP-seq,264;GTEx Coexpression,672	CD48
gene_set_query	379	ZIM3	505.3	ARCHS4 Coexpression,404;Enrichr Queries,657;GTEx Coexpression,455	CXCL10
gene_set_query	380	DZIP1	506	ARCHS4 Coexpression,155;Enrichr Queries,639;GTEx Coexpression,724	CXCL10,CD48
gene_set_query	381	HOXB7	507.2	Literature ChIP-seq,92;ARCHS4 Coexpression,861;Enrichr Queries,634;ReMap ChIP-seq,292;GTEx Coexpression,657	CXCL10,GZMB
gene_set_query	382	ZNF799	508	ARCHS4 Coexpression,1342;Enrichr Queries,142;GTEx Coexpression,40	C3,CXCL10,FCGR2A,LY96
gene_set_query	383	SP8	508.7	ARCHS4 Coexpression,840;Enrichr Queries,403;GTEx Coexpression,283	CXCL10
gene_set_query	384	NHLH1	509.3	ARCHS4 Coexpression,300;Enrichr Queries,1214;GTEx Coexpression,14	FCGR2A,LY96,LILRA5
gene_set_query	385	PAX8	513	ARCHS4 Coexpression,968;Enrichr Queries,265;ReMap ChIP-seq,209;GTEx Coexpression,610	C3,CXCL10
gene_set_query	386	EGR4	513.3	ARCHS4 Coexpression,564;Enrichr Queries,571;GTEx Coexpression,405	CXCL10
gene_set_query	387	EGR1	513.8	Literature ChIP-seq,15;ARCHS4 Coexpression,1194;ENCODE ChIP-seq,79;Enrichr Queries,186;ReMap ChIP-seq,85;GTEx Coexpression,1524	C3,CXCL10,LAG3,IL1RN,CLEC7A
gene_set_query	388	ZNF597	514	ARCHS4 Coexpression,1198;Enrichr Queries,90;GTEx Coexpression,254	C3,CXCL10
gene_set_query	389	SATB1	514.3	ARCHS4 Coexpression,166;Enrichr Queries,782;ReMap ChIP-seq,285;GTEx Coexpression,824	CXCL10,GBP5
gene_set_query	390	ZNF589	515	ARCHS4 Coexpression,341;Enrichr Queries,1263;ReMap ChIP-seq,283;GTEx Coexpression,173	HLA-DMB
gene_set_query	391	ZNF443	515.3	ARCHS4 Coexpression,1351;Enrichr Queries,157;GTEx Coexpression,38	CXCL10,FCGR2A,LY96,LILRA5
gene_set_query	392	ZNF534	515.5	ARCHS4 Coexpression,353;GTEx Coexpression,678
gene_set_query	393	ZNF850	516.5	ARCHS4 Coexpression,907;GTEx Coexpression,126	CD48
gene_set_query	394	ATF2	516.6	ARCHS4 Coexpression,1063;ENCODE ChIP-seq,28;Enrichr Queries,1047;ReMap ChIP-seq,16;GTEx Coexpression,429	HLA-DMB,CLEC7A,LY96,CD48,HLA-DRB1
gene_set_query	395	ZFP3	517.3	ARCHS4 Coexpression,370;Enrichr Queries,217;GTEx Coexpression,965	C3,CXCL10
gene_set_query	396	ZSCAN4	518	ARCHS4 Coexpression,1172;Enrichr Queries,54;GTEx Coexpression,328	C3,CXCL10,CCL20
gene_set_query	397	ASCL1	518.3	ARCHS4 Coexpression,525;Enrichr Queries,341;ReMap ChIP-seq,212;GTEx Coexpression,995	CXCL10
gene_set_query	398	RARG	519	Literature ChIP-seq,32;ARCHS4 Coexpression,647;Enrichr Queries,1120;GTEx Coexpression,277	IL1RN
gene_set_query	399	NOBOX	519.3	ARCHS4 Coexpression,602;Enrichr Queries,442;GTEx Coexpression,514	CXCL10
gene_set_query	400	DMRTC2	521	ARCHS4 Coexpression,397;Enrichr Queries,447;GTEx Coexpression,719	CXCL10
gene_set_query	401	ZNF354B	523	ARCHS4 Coexpression,220;Enrichr Queries,126;GTEx Coexpression,1223	C3,CXCL10
gene_set_query	402	E2F5	524	ARCHS4 Coexpression,1199;Enrichr Queries,396;ReMap ChIP-seq,276;GTEx Coexpression,225	CXCL10
gene_set_query	403	PURB	524.5	ARCHS4 Coexpression,368;GTEx Coexpression,681
gene_set_query	404	ZNF165	525	ARCHS4 Coexpression,243;Enrichr Queries,240;ReMap ChIP-seq,291;GTEx Coexpression,1326	CXCL10,CCL20
gene_set_query	405	ZFPM2	525.7	ARCHS4 Coexpression,668;Enrichr Queries,417;GTEx Coexpression,492	CXCL10
gene_set_query	406	ZBED5	526	ARCHS4 Coexpression,357;GTEx Coexpression,695
gene_set_query	407	GSC	528	ARCHS4 Coexpression,235;Enrichr Queries,309;GTEx Coexpression,1040	CXCL10
gene_set_query	408	ESR1	528.2	Literature ChIP-seq,8;ARCHS4 Coexpression,1041;ENCODE ChIP-seq,112;Enrichr Queries,172;ReMap ChIP-seq,246;GTEx Coexpression,1590	C3,CXCL10
gene_set_query	409	FOXF2	530	ARCHS4 Coexpression,459;Enrichr Queries,504;GTEx Coexpression,627	CXCL10
gene_set_query	410	ASH1L	531	ARCHS4 Coexpression,240;Enrichr Queries,1059;GTEx Coexpression,294
gene_set_query	411	ATOH7	531.3	ARCHS4 Coexpression,392;Enrichr Queries,409;GTEx Coexpression,793	CXCL10
gene_set_query	412	ZNF25	532.3	ARCHS4 Coexpression,575;Enrichr Queries,463;GTEx Coexpression,559	CXCL10
gene_set_query	413	ZNF175	533	ARCHS4 Coexpression,1157;Enrichr Queries,651;ReMap ChIP-seq,103;GTEx Coexpression,221	C3,CXCL10
gene_set_query	414	ETV4	533.5	ARCHS4 Coexpression,222;Enrichr Queries,632;ReMap ChIP-seq,43;GTEx Coexpression,1237	C3,CXCL10,CCL20
gene_set_query	415	ETV3	534	ARCHS4 Coexpression,54;Enrichr Queries,830;GTEx Coexpression,718	CXCL10,IL1RN,LILRA3,HLA-DRB1
gene_set_query	416	ZNF292	534.7	ARCHS4 Coexpression,583;Enrichr Queries,920;GTEx Coexpression,101	CD48
gene_set_query	417	ETV5	535	ARCHS4 Coexpression,171;Enrichr Queries,616;GTEx Coexpression,818	CXCL10,CD48
gene_set_query	418	HOXB3	535.3	ARCHS4 Coexpression,649;Enrichr Queries,429;GTEx Coexpression,528	CXCL10
gene_set_query	419	ZFAT	536.7	ARCHS4 Coexpression,470;Enrichr Queries,1048;GTEx Coexpression,92	CD48
gene_set_query	420	ZNF385C	536.7	ARCHS4 Coexpression,921;Enrichr Queries,269;GTEx Coexpression,420	C3,CXCL10
gene_set_query	421	ZEB2	539.3	ARCHS4 Coexpression,172;Enrichr Queries,468;ReMap ChIP-seq,28;GTEx Coexpression,1489	C3,CXCL10,CLEC7A,GPR183
gene_set_query	422	ZBTB7B	539.3	ARCHS4 Coexpression,195;Enrichr Queries,854;GTEx Coexpression,569	LILRA5
gene_set_query	423	ALX1	539.7	ARCHS4 Coexpression,276;Enrichr Queries,381;GTEx Coexpression,962	CXCL10
gene_set_query	424	ZNF213	539.7	ARCHS4 Coexpression,145;Enrichr Queries,964;GTEx Coexpression,510	LILRA5
gene_set_query	425	ZNF331	540	ARCHS4 Coexpression,80;Enrichr Queries,50;GTEx Coexpression,1490	CXCL10,CCL20,GPR183,HLA-DRB1
gene_set_query	426	MTF2	541	Literature ChIP-seq,105;ARCHS4 Coexpression,1424;GTEx Coexpression,94	CD48
gene_set_query	427	ZNF222	542	ARCHS4 Coexpression,1400;Enrichr Queries,192;GTEx Coexpression,34	C3,CXCL10,FCGR2A,LY96,LILRA5
gene_set_query	428	ASCL5	542	ARCHS4 Coexpression,791;GTEx Coexpression,293
gene_set_query	429	BACH2	542	ARCHS4 Coexpression,402;Enrichr Queries,1228;ReMap ChIP-seq,29;GTEx Coexpression,509	C3,CLEC7A
gene_set_query	430	SREBF1	542.2	Literature ChIP-seq,138;ARCHS4 Coexpression,786;ENCODE ChIP-seq,106;Enrichr Queries,718;ReMap ChIP-seq,124;GTEx Coexpression,1381	C3
gene_set_query	431	CENPX	543	GTEx Coexpression,543
gene_set_query	432	CRX	543.3	Literature ChIP-seq,45;ARCHS4 Coexpression,1435;Enrichr Queries,106;GTEx Coexpression,587	C3,CXCL10,CD48
gene_set_query	433	ZNF549	544	ARCHS4 Coexpression,857;Enrichr Queries,310;GTEx Coexpression,465	CXCL10
gene_set_query	434	TBX22	544.3	ARCHS4 Coexpression,295;Enrichr Queries,392;GTEx Coexpression,946	CXCL10
gene_set_query	435	E2F3	545.3	ARCHS4 Coexpression,319;Enrichr Queries,1255;GTEx Coexpression,62	FCGR2A,LY96
gene_set_query	436	TBX15	545.7	ARCHS4 Coexpression,400;Enrichr Queries,143;GTEx Coexpression,1094	C3,CXCL10
gene_set_query	437	EN1	545.7	ARCHS4 Coexpression,701;Enrichr Queries,315;GTEx Coexpression,621	CXCL10
gene_set_query	438	CHCHD3	546	ARCHS4 Coexpression,644;GTEx Coexpression,448
gene_set_query	439	PROX2	547	ARCHS4 Coexpression,1267;Enrichr Queries,263;GTEx Coexpression,111	C3,CXCL10,CD48
gene_set_query	440	NR2F1	547	ARCHS4 Coexpression,1029;Enrichr Queries,152;ReMap ChIP-seq,116;GTEx Coexpression,891	C3,CXCL10
gene_set_query	441	ZNF483	547	ARCHS4 Coexpression,386;Enrichr Queries,769;GTEx Coexpression,486	CXCL10
gene_set_query	442	ZNF461	547	ARCHS4 Coexpression,304;Enrichr Queries,563;GTEx Coexpression,774	CXCL10
gene_set_query	443	THAP10	547.7	ARCHS4 Coexpression,785;Enrichr Queries,550;GTEx Coexpression,308	CXCL10
gene_set_query	444	FOXE1	548.7	ARCHS4 Coexpression,801;Enrichr Queries,493;GTEx Coexpression,352	CXCL10
gene_set_query	445	MYBL1	549	Literature ChIP-seq,154;ARCHS4 Coexpression,1449;Enrichr Queries,529;GTEx Coexpression,64	GBP5,CXCL10,GZMB
gene_set_query	446	HOXA3	549.3	ARCHS4 Coexpression,176;Enrichr Queries,422;GTEx Coexpression,1050	CXCL10,CD48
gene_set_query	447	FOXP1	549.4	Literature ChIP-seq,96;ARCHS4 Coexpression,1038;Enrichr Queries,1174;ReMap ChIP-seq,42;GTEx Coexpression,397	LAG3,GPR183,SPP1
gene_set_query	448	MYCN	549.8	Literature ChIP-seq,106;ARCHS4 Coexpression,828;Enrichr Queries,475;ReMap ChIP-seq,129;GTEx Coexpression,1211	CXCL10,LAG3
gene_set_query	449	POU5F1	550.6	Literature ChIP-seq,10;ARCHS4 Coexpression,569;Enrichr Queries,1103;ReMap ChIP-seq,170;GTEx Coexpression,901	LAG3,CLEC7A,LY96
gene_set_query	450	PRDM2	550.7	ARCHS4 Coexpression,388;Enrichr Queries,988;GTEx Coexpression,276
gene_set_query	451	GATA6	551.8	Literature ChIP-seq,108;ARCHS4 Coexpression,619;Enrichr Queries,188;ReMap ChIP-seq,237;GTEx Coexpression,1607	C3,CXCL10
gene_set_query	452	TFAP2B	552	ARCHS4 Coexpression,570;Enrichr Queries,388;GTEx Coexpression,698	CXCL10
gene_set_query	453	ZNF888	552	GTEx Coexpression,552
gene_set_query	454	TBX10	553.3	ARCHS4 Coexpression,548;Enrichr Queries,146;GTEx Coexpression,966	C3,CXCL10
gene_set_query	455	ZFP69B	554	ARCHS4 Coexpression,977;GTEx Coexpression,131	CD48
gene_set_query	456	PAX1	554.7	ARCHS4 Coexpression,1075;Enrichr Queries,288;GTEx Coexpression,301	CXCL10
gene_set_query	457	CTCFL	555.2	ARCHS4 Coexpression,925;ENCODE ChIP-seq,83;Enrichr Queries,464;ReMap ChIP-seq,215;GTEx Coexpression,1089	CXCL10
gene_set_query	458	ZNF317	555.3	ARCHS4 Coexpression,165;Enrichr Queries,1154;GTEx Coexpression,347	CD48
gene_set_query	459	YBX3	557.5	ARCHS4 Coexpression,264;GTEx Coexpression,851
gene_set_query	460	XBP1	558.3	ARCHS4 Coexpression,469;Enrichr Queries,1181;ReMap ChIP-seq,243;GTEx Coexpression,340
gene_set_query	461	HES2	558.7	ARCHS4 Coexpression,796;Enrichr Queries,713;GTEx Coexpression,167	CXCL10,IL1RN
gene_set_query	462	MEIS2	558.8	ARCHS4 Coexpression,219;Enrichr Queries,559;ReMap ChIP-seq,68;GTEx Coexpression,1389	CXCL10,GPR183
gene_set_query	463	POU1F1	559	ARCHS4 Coexpression,98;Enrichr Queries,514;GTEx Coexpression,1065	CXCL10,GPR183
gene_set_query	464	GFI1B	560.4	Literature ChIP-seq,22;ARCHS4 Coexpression,1412;Enrichr Queries,814;ReMap ChIP-seq,144;GTEx Coexpression,410	C3,CXCL10,LAG3,LY96,CD48
gene_set_query	465	FOXQ1	560.7	ARCHS4 Coexpression,380;Enrichr Queries,249;GTEx Coexpression,1053	C3,CXCL10
gene_set_query	466	MYF6	560.7	ARCHS4 Coexpression,536;Enrichr Queries,141;GTEx Coexpression,1005	C3,CXCL10
gene_set_query	467	INSM2	560.7	ARCHS4 Coexpression,465;Enrichr Queries,764;GTEx Coexpression,453	CXCL10
gene_set_query	468	THYN1	561.5	ARCHS4 Coexpression,723;GTEx Coexpression,400
gene_set_query	469	OLIG3	562	ARCHS4 Coexpression,577;Enrichr Queries,332;GTEx Coexpression,777	CXCL10
gene_set_query	470	RORC	563.7	ARCHS4 Coexpression,854;Enrichr Queries,75;GTEx Coexpression,762	C3,CXCL10,IL1RN
gene_set_query	471	ST18	564	ARCHS4 Coexpression,719;Enrichr Queries,704;GTEx Coexpression,269	CXCL10
gene_set_query	472	JUN	564	Literature ChIP-seq,93;ARCHS4 Coexpression,1555;ENCODE ChIP-seq,25;Enrichr Queries,165;ReMap ChIP-seq,191;GTEx Coexpression,1355	C3,CXCL10,GPR183,LY96
gene_set_query	473	GBX1	566.3	ARCHS4 Coexpression,478;Enrichr Queries,313;GTEx Coexpression,908	CXCL10
gene_set_query	474	ZNF497	567	ARCHS4 Coexpression,245;Enrichr Queries,436;GTEx Coexpression,1020	CXCL10
gene_set_query	475	CREBZF	567.3	ARCHS4 Coexpression,381;Enrichr Queries,864;GTEx Coexpression,457
gene_set_query	476	PBX3	569	ARCHS4 Coexpression,374;ENCODE ChIP-seq,74;Enrichr Queries,1208;ReMap ChIP-seq,115;GTEx Coexpression,1074	C3,LAG3
gene_set_query	477	BHLHE22	569.3	ARCHS4 Coexpression,1253;ReMap ChIP-seq,64;GTEx Coexpression,391	LAG3
gene_set_query	478	NR1D2	570.7	ARCHS4 Coexpression,820;Enrichr Queries,139;GTEx Coexpression,753	C3,CXCL10
gene_set_query	479	ZNF202	571.7	ARCHS4 Coexpression,313;Enrichr Queries,451;GTEx Coexpression,951	CXCL10
gene_set_query	480	ZNF114	571.7	ARCHS4 Coexpression,1264;Enrichr Queries,67;GTEx Coexpression,384	C3,CXCL10,CCL20
gene_set_query	481	TCF4	572.6	Literature ChIP-seq,38;ARCHS4 Coexpression,1010;Enrichr Queries,589;ReMap ChIP-seq,66;GTEx Coexpression,1160	CXCL10,CCL20
gene_set_query	482	ZNF554	572.7	ARCHS4 Coexpression,927;Enrichr Queries,253;GTEx Coexpression,538	C3,CXCL10
gene_set_query	483	NR0B1	573.8	Literature ChIP-seq,41;ARCHS4 Coexpression,364;Enrichr Queries,365;GTEx Coexpression,1525	CXCL10,GBP5,SPP1
gene_set_query	484	CDC5L	574	ARCHS4 Coexpression,103;Enrichr Queries,1101;GTEx Coexpression,518	FCGR2A
gene_set_query	485	ZNF805	574.3	ARCHS4 Coexpression,545;Enrichr Queries,584;GTEx Coexpression,594	CXCL10
gene_set_query	486	SRF	574.5	Literature ChIP-seq,124;ARCHS4 Coexpression,625;ENCODE ChIP-seq,17;Enrichr Queries,1131;ReMap ChIP-seq,127;GTEx Coexpression,1423	LAG3,GPR183,CD48
gene_set_query	487	LHX3	574.7	ARCHS4 Coexpression,506;Enrichr Queries,330;GTEx Coexpression,888	CXCL10
gene_set_query	488	PLAGL2	574.7	ARCHS4 Coexpression,455;Enrichr Queries,817;GTEx Coexpression,452	CXCL10
gene_set_query	489	HIVEP3	575.3	ARCHS4 Coexpression,76;Enrichr Queries,723;GTEx Coexpression,927	CXCL10,IL1RN,SPP1
gene_set_query	490	ZNF286B	575.5	ARCHS4 Coexpression,898;GTEx Coexpression,253
gene_set_query	491	ZNF212	575.7	ARCHS4 Coexpression,747;Enrichr Queries,837;GTEx Coexpression,143	CXCL10,IL1RN
gene_set_query	492	ATF6B	577	ARCHS4 Coexpression,137;GTEx Coexpression,1017	LILRA5
gene_set_query	493	ZNF503	577.3	ARCHS4 Coexpression,530;Enrichr Queries,153;GTEx Coexpression,1049	C3,CXCL10
gene_set_query	494	PAX6	577.4	Literature ChIP-seq,133;ARCHS4 Coexpression,351;Enrichr Queries,1331;ReMap ChIP-seq,261;GTEx Coexpression,811
gene_set_query	495	SETDB1	577.7	Literature ChIP-seq,110;ARCHS4 Coexpression,835;ENCODE ChIP-seq,78;Enrichr Queries,1145;ReMap ChIP-seq,242;GTEx Coexpression,1056
gene_set_query	496	GATA2	577.8	Literature ChIP-seq,44;ARCHS4 Coexpression,1262;ENCODE ChIP-seq,49;Enrichr Queries,645;ReMap ChIP-seq,101;GTEx Coexpression,1366	CXCL10,LAG3,CCL20,GPR183,CD48
gene_set_query	497	HOXA4	578.7	ARCHS4 Coexpression,526;Enrichr Queries,374;GTEx Coexpression,836	CXCL10
gene_set_query	498	NCOA1	578.8	ARCHS4 Coexpression,153;Enrichr Queries,1058;ReMap ChIP-seq,92;GTEx Coexpression,1012	C3,CLEC7A
gene_set_query	499	ZNF771	579.7	ARCHS4 Coexpression,363;Enrichr Queries,344;GTEx Coexpression,1032	FCGR2A
gene_set_query	500	ZNF600	580	ARCHS4 Coexpression,634;Enrichr Queries,85;GTEx Coexpression,1021	C3,CXCL10
gene_set_query	501	FOXO1	580.6	Literature ChIP-seq,28;ARCHS4 Coexpression,1053;Enrichr Queries,1288;ReMap ChIP-seq,98;GTEx Coexpression,436	GBP5,GPR183,GZMB
gene_set_query	502	CDX1	580.7	ARCHS4 Coexpression,643;Enrichr Queries,605;GTEx Coexpression,494	CXCL10
gene_set_query	503	ZBTB7A	580.8	ARCHS4 Coexpression,1364;ENCODE ChIP-seq,62;Enrichr Queries,1172;ReMap ChIP-seq,117;GTEx Coexpression,189	C3,IL1RN
gene_set_query	504	NCOA2	581.8	ARCHS4 Coexpression,945;Enrichr Queries,996;ReMap ChIP-seq,218;GTEx Coexpression,168	IL1RN
gene_set_query	505	ELF5	581.8	Literature ChIP-seq,72;ARCHS4 Coexpression,1459;Enrichr Queries,513;ReMap ChIP-seq,61;GTEx Coexpression,804	C3,CXCL10,FCGR2A
gene_set_query	506	TFDP1	582	ARCHS4 Coexpression,324;Enrichr Queries,993;ReMap ChIP-seq,250;GTEx Coexpression,761
gene_set_query	507	IRX5	583	ARCHS4 Coexpression,512;Enrichr Queries,659;GTEx Coexpression,578	CXCL10
gene_set_query	508	NKX61	583.5	ARCHS4 Coexpression,811;GTEx Coexpression,356
gene_set_query	509	RBPJL	583.7	ARCHS4 Coexpression,1275;Enrichr Queries,97;GTEx Coexpression,379	C3,CXCL10
gene_set_query	510	ELK4	583.8	ARCHS4 Coexpression,1070;ENCODE ChIP-seq,93;Enrichr Queries,923;ReMap ChIP-seq,89;GTEx Coexpression,744	C3
gene_set_query	511	SMAD9	585.7	ARCHS4 Coexpression,1074;Enrichr Queries,100;GTEx Coexpression,583	C3,CXCL10
gene_set_query	512	AIRE	586	ARCHS4 Coexpression,270;Enrichr Queries,116;GTEx Coexpression,1372	CXCL10,CD48
gene_set_query	513	ZIC3	588	Literature ChIP-seq,146;ARCHS4 Coexpression,343;Enrichr Queries,1292;GTEx Coexpression,571
gene_set_query	514	ZNF687	588.7	ARCHS4 Coexpression,746;Enrichr Queries,910;GTEx Coexpression,110	FCGR2A
gene_set_query	515	ZNF19	589.3	ARCHS4 Coexpression,893;Enrichr Queries,531;GTEx Coexpression,344	CXCL10
gene_set_query	516	KLF8	589.3	ARCHS4 Coexpression,1071;Enrichr Queries,160;GTEx Coexpression,537	C3,CXCL10
gene_set_query	517	POU2F1	589.5	ARCHS4 Coexpression,784;Enrichr Queries,1055;ReMap ChIP-seq,121;GTEx Coexpression,398	GZMB
gene_set_query	518	ZNF347	589.7	ARCHS4 Coexpression,1245;Enrichr Queries,277;GTEx Coexpression,247	C3,CXCL10
gene_set_query	519	GLYR1	590.3	ARCHS4 Coexpression,896;ReMap ChIP-seq,270;GTEx Coexpression,605
gene_set_query	520	TBX1	590.3	ARCHS4 Coexpression,797;Enrichr Queries,105;GTEx Coexpression,869	C3,CXCL10
gene_set_query	521	ZNF354A	592.7	ARCHS4 Coexpression,1369;Enrichr Queries,385;GTEx Coexpression,24	CXCL10,FCGR2A,LY96,LILRA5
gene_set_query	522	ZNF92	593.3	ARCHS4 Coexpression,1026;Enrichr Queries,1136;ReMap ChIP-seq,72;GTEx Coexpression,139	C3,CD48
gene_set_query	523	ZNF705E	593.5	ARCHS4 Coexpression,715;GTEx Coexpression,472
gene_set_query	524	ETV1	596.3	ARCHS4 Coexpression,1422;Enrichr Queries,666;ReMap ChIP-seq,51;GTEx Coexpression,246	C3,CXCL10,LAG3
gene_set_query	525	HBP1	596.5	ARCHS4 Coexpression,169;Enrichr Queries,1294;ReMap ChIP-seq,136;GTEx Coexpression,787	C3,CD48
gene_set_query	526	E2F8	596.7	ARCHS4 Coexpression,584;Enrichr Queries,731;GTEx Coexpression,475	CXCL10
gene_set_query	527	ZNF426	597.3	ARCHS4 Coexpression,885;Enrichr Queries,724;GTEx Coexpression,183	CXCL10,IL1RN
gene_set_query	528	THAP7	597.7	ARCHS4 Coexpression,415;Enrichr Queries,936;GTEx Coexpression,442
gene_set_query	529	NPAS4	597.7	ARCHS4 Coexpression,767;Enrichr Queries,582;GTEx Coexpression,444	CXCL10
gene_set_query	530	HOXD11	598.3	ARCHS4 Coexpression,651;Enrichr Queries,321;GTEx Coexpression,823	CXCL10
gene_set_query	531	DOT1L	598.7	ARCHS4 Coexpression,174;Enrichr Queries,872;GTEx Coexpression,750	IL1RN
gene_set_query	532	CASZ1	599.7	ARCHS4 Coexpression,553;Enrichr Queries,808;GTEx Coexpression,438	CXCL10
gene_set_query	533	SMAD5	600.5	ARCHS4 Coexpression,101;Enrichr Queries,1257;ReMap ChIP-seq,22;GTEx Coexpression,1022	HLA-DMB,CD48,HLA-DRB1
gene_set_query	534	HMGN3	601.5	ARCHS4 Coexpression,782;ENCODE ChIP-seq,92;ReMap ChIP-seq,245;GTEx Coexpression,1287
gene_set_query	535	ZNF732	603.5	ARCHS4 Coexpression,766;GTEx Coexpression,441
gene_set_query	536	RXRG	604.7	ARCHS4 Coexpression,670;Enrichr Queries,554;GTEx Coexpression,590	CXCL10
gene_set_query	537	ESRRA	605	ARCHS4 Coexpression,1067;ENCODE ChIP-seq,107;Enrichr Queries,892;ReMap ChIP-seq,220;GTEx Coexpression,739
gene_set_query	538	TAL2	605.7	ARCHS4 Coexpression,1017;Enrichr Queries,226;GTEx Coexpression,574	C3,CXCL10
gene_set_query	539	TP73	606	ARCHS4 Coexpression,389;Enrichr Queries,499;GTEx Coexpression,930	CXCL10
gene_set_query	540	MYRFL	606	ARCHS4 Coexpression,258;GTEx Coexpression,954
gene_set_query	541	CSRNP3	606.5	ARCHS4 Coexpression,730;GTEx Coexpression,483
gene_set_query	542	KDM2A	606.5	ARCHS4 Coexpression,990;GTEx Coexpression,223
gene_set_query	543	ZNF35	607	ARCHS4 Coexpression,878;Enrichr Queries,247;GTEx Coexpression,696	C3,CXCL10
gene_set_query	544	ZEB1	607.4	ARCHS4 Coexpression,628;ENCODE ChIP-seq,109;Enrichr Queries,561;ReMap ChIP-seq,134;GTEx Coexpression,1605	C3,CXCL10
gene_set_query	545	AHRR	607.5	ARCHS4 Coexpression,683;GTEx Coexpression,532
gene_set_query	546	ETV2	607.8	Literature ChIP-seq,65;ARCHS4 Coexpression,703;Enrichr Queries,484;GTEx Coexpression,1179	CXCL10,HLA-DMB
gene_set_query	547	ZNF189	608	ARCHS4 Coexpression,616;Enrichr Queries,395;GTEx Coexpression,813	CXCL10
gene_set_query	548	ZNF174	608.3	ARCHS4 Coexpression,385;Enrichr Queries,671;GTEx Coexpression,769	FCGR2A
gene_set_query	549	TP53	608.6	Literature ChIP-seq,34;ARCHS4 Coexpression,555;Enrichr Queries,1332;ReMap ChIP-seq,99;GTEx Coexpression,1023	MARCO,LAG3
gene_set_query	550	ZNF2	609	ARCHS4 Coexpression,238;Enrichr Queries,980
gene_set_query	551	TBX19	609	ARCHS4 Coexpression,123;Enrichr Queries,603;GTEx Coexpression,1101	CXCL10,LILRA5
gene_set_query	552	PBX2	609	ARCHS4 Coexpression,488;Enrichr Queries,938;ReMap ChIP-seq,156;GTEx Coexpression,854	C3
gene_set_query	553	ZNF468	610	ARCHS4 Coexpression,1383;Enrichr Queries,115;GTEx Coexpression,332	C3,CXCL10
gene_set_query	554	SEBOX	611.5	ARCHS4 Coexpression,963;Enrichr Queries,260	C3,CXCL10
gene_set_query	555	ZSCAN10	612	ARCHS4 Coexpression,490;Enrichr Queries,568;GTEx Coexpression,778	CXCL10
gene_set_query	556	JUND	612	Literature ChIP-seq,30;ARCHS4 Coexpression,1054;ENCODE ChIP-seq,3;Enrichr Queries,1246;ReMap ChIP-seq,142;GTEx Coexpression,1197	C3,GBP5,CXCL10,LAG3,IL1RN,CCL20,GPR183,LY96
gene_set_query	557	ZNF208	612	ARCHS4 Coexpression,234;Enrichr Queries,254;GTEx Coexpression,1348	C3,CXCL10
gene_set_query	558	FOXK1	612.5	ARCHS4 Coexpression,852;Enrichr Queries,846;ReMap ChIP-seq,87;GTEx Coexpression,665	FCGR2A
gene_set_query	559	ZNF276	614	ARCHS4 Coexpression,122;Enrichr Queries,861;GTEx Coexpression,859	LILRA5
gene_set_query	560	ZFY	614.3	ARCHS4 Coexpression,641;Enrichr Queries,30;GTEx Coexpression,1172	C3,CXCL10,CCL20,GPR183
gene_set_query	561	GRHL1	615	ARCHS4 Coexpression,1534;Enrichr Queries,189;GTEx Coexpression,122	CXCL10,IL1RN
gene_set_query	562	ZNF117	615	ARCHS4 Coexpression,422;Enrichr Queries,87;GTEx Coexpression,1336	C3,CXCL10
gene_set_query	563	FOXD4L6	615.5	ARCHS4 Coexpression,900;Enrichr Queries,331	CXCL10
gene_set_query	564	UBP1	615.7	ARCHS4 Coexpression,549;Enrichr Queries,1007;GTEx Coexpression,291
gene_set_query	565	BCL6B	615.7	ARCHS4 Coexpression,1609;Enrichr Queries,132;GTEx Coexpression,106	C3,CXCL10,HLA-DRB1
gene_set_query	566	ZBTB46	617	ARCHS4 Coexpression,216;Enrichr Queries,756;GTEx Coexpression,879	CXCL10
gene_set_query	567	HMG20B	617	ARCHS4 Coexpression,476;Enrichr Queries,983;GTEx Coexpression,392
gene_set_query	568	RFX3	617.3	ARCHS4 Coexpression,593;Enrichr Queries,995;GTEx Coexpression,264
gene_set_query	569	RORA	617.3	ARCHS4 Coexpression,106;Enrichr Queries,1303;GTEx Coexpression,443	CD48
gene_set_query	570	ZFP92	617.7	ARCHS4 Coexpression,980;Enrichr Queries,777;GTEx Coexpression,96	CXCL10,CD48
gene_set_query	571	FOXO3	617.8	Literature ChIP-seq,112;ARCHS4 Coexpression,537;Enrichr Queries,1156;GTEx Coexpression,666
gene_set_query	572	ZNF432	618	ARCHS4 Coexpression,1308;Enrichr Queries,191;GTEx Coexpression,355	C3,CXCL10
gene_set_query	573	ZNF596	618.3	ARCHS4 Coexpression,544;Enrichr Queries,775;GTEx Coexpression,536	CXCL10
gene_set_query	574	SOX14	620	ARCHS4 Coexpression,366;Enrichr Queries,295;GTEx Coexpression,1199	CXCL10
gene_set_query	575	POU5F1B	620.5	ARCHS4 Coexpression,345;GTEx Coexpression,896
gene_set_query	576	AR	620.6	Literature ChIP-seq,25;ARCHS4 Coexpression,1434;Enrichr Queries,104;ReMap ChIP-seq,222;GTEx Coexpression,1318	C3,CXCL10,CCL20
gene_set_query	577	NKX11	621	ARCHS4 Coexpression,126;GTEx Coexpression,1116	FCGR2A
gene_set_query	578	ZNF784	621.3	ARCHS4 Coexpression,1160;Enrichr Queries,302;GTEx Coexpression,402	CXCL10
gene_set_query	579	NANOG	621.8	Literature ChIP-seq,7;ARCHS4 Coexpression,1239;ENCODE ChIP-seq,118;Enrichr Queries,722;ReMap ChIP-seq,210;GTEx Coexpression,1435	CXCL10,GBP5,SPP1,LY96
gene_set_query	580	HMX3	623.7	ARCHS4 Coexpression,358;Enrichr Queries,1398;GTEx Coexpression,115	CD48
gene_set_query	581	HOXA7	624.3	ARCHS4 Coexpression,973;Enrichr Queries,148;GTEx Coexpression,752	C3,CXCL10
gene_set_query	582	KLF10	624.7	ARCHS4 Coexpression,873;Enrichr Queries,250;GTEx Coexpression,751	C3,CXCL10
gene_set_query	583	HOXA13	625.3	ARCHS4 Coexpression,477;Enrichr Queries,371;GTEx Coexpression,1028	CXCL10
gene_set_query	584	ZNF860	625.5	ARCHS4 Coexpression,1102;GTEx Coexpression,149	IL1RN
gene_set_query	585	SIX1	626	ARCHS4 Coexpression,489;Enrichr Queries,692;GTEx Coexpression,697	CXCL10
gene_set_query	586	OSR2	626	ARCHS4 Coexpression,223;Enrichr Queries,93;GTEx Coexpression,1562	C3,CXCL10
gene_set_query	587	ZNF697	626.3	ARCHS4 Coexpression,175;Enrichr Queries,201;GTEx Coexpression,1503	CXCL10,IL1RN,CCL20
gene_set_query	588	MAFF	627	ARCHS4 Coexpression,1616;ENCODE ChIP-seq,16;Enrichr Queries,38;ReMap ChIP-seq,57;GTEx Coexpression,1408	C3,CXCL10,IL1RN,FCGR2A,CCL20,CLEC7A,LY96
gene_set_query	589	ZUP1	627.3	ARCHS4 Coexpression,1465;Enrichr Queries,279;GTEx Coexpression,138	GBP5,CXCL10,CD48
gene_set_query	590	FOXD4L4	627.5	ARCHS4 Coexpression,365;GTEx Coexpression,890
gene_set_query	591	ZNF404	627.7	ARCHS4 Coexpression,1042;Enrichr Queries,55;GTEx Coexpression,786	C3,CXCL10,CCL20
gene_set_query	592	ZNF514	628	ARCHS4 Coexpression,538;Enrichr Queries,398;GTEx Coexpression,948	CXCL10
gene_set_query	593	ISX	628.7	ARCHS4 Coexpression,790;Enrichr Queries,833;GTEx Coexpression,263	CXCL10
gene_set_query	594	OTX1	630.3	ARCHS4 Coexpression,756;Enrichr Queries,319;GTEx Coexpression,816	CXCL10
gene_set_query	595	ZKSCAN4	630.3	ARCHS4 Coexpression,329;Enrichr Queries,601;GTEx Coexpression,961	CXCL10
gene_set_query	596	ZSCAN5C	630.3	ARCHS4 Coexpression,738;Enrichr Queries,912;GTEx Coexpression,241
gene_set_query	597	MBD2	630.8	ARCHS4 Coexpression,125;Enrichr Queries,913;ReMap ChIP-seq,266;GTEx Coexpression,1219	CD48
gene_set_query	598	NKX28	631	ARCHS4 Coexpression,692;GTEx Coexpression,570
gene_set_query	599	NR5A1	632	ARCHS4 Coexpression,110;Enrichr Queries,439;GTEx Coexpression,1347	C3,CXCL10
gene_set_query	600	TSHZ2	632.7	ARCHS4 Coexpression,1259;Enrichr Queries,552;GTEx Coexpression,87	C3,CXCL10
gene_set_query	601	KLF13	632.8	ARCHS4 Coexpression,918;Enrichr Queries,969;ReMap ChIP-seq,76;GTEx Coexpression,568	C3
gene_set_query	602	ZNF581	633	ARCHS4 Coexpression,255;Enrichr Queries,1396;GTEx Coexpression,248
gene_set_query	603	ZNF257	634	ARCHS4 Coexpression,1022;Enrichr Queries,789;GTEx Coexpression,91	CXCL10,CD48
gene_set_query	604	MESP2	634.3	ARCHS4 Coexpression,917;Enrichr Queries,751;GTEx Coexpression,235	CXCL10
gene_set_query	605	RFX1	635.3	ARCHS4 Coexpression,382;Enrichr Queries,940;ReMap ChIP-seq,228;GTEx Coexpression,991
gene_set_query	606	SOX13	635.5	ARCHS4 Coexpression,434;Enrichr Queries,1118;ReMap ChIP-seq,11;GTEx Coexpression,979	C3,LAG3,CCL20
gene_set_query	607	ZNF248	636.3	ARCHS4 Coexpression,249;Enrichr Queries,1247;GTEx Coexpression,413
gene_set_query	608	ARID5B	637.3	ARCHS4 Coexpression,988;Enrichr Queries,520;GTEx Coexpression,404	CXCL10
gene_set_query	609	NFYC	638	ARCHS4 Coexpression,159;Enrichr Queries,982;GTEx Coexpression,773	LILRA5
gene_set_query	610	FOXD4L5	638.7	ARCHS4 Coexpression,288;Enrichr Queries,86;GTEx Coexpression,1542	CXCL10,FCGR2A
gene_set_query	611	NFE2L3	638.7	ARCHS4 Coexpression,529;Enrichr Queries,222;GTEx Coexpression,1165	C3,CXCL10
gene_set_query	612	REST	639.3	Literature ChIP-seq,40;ARCHS4 Coexpression,1618;ENCODE ChIP-seq,48;Enrichr Queries,1283;ReMap ChIP-seq,187;GTEx Coexpression,660	C3,IL1RN,LY96
gene_set_query	613	AKAP8	640	ARCHS4 Coexpression,606;Enrichr Queries,868;GTEx Coexpression,446
gene_set_query	614	EMX2	640.7	ARCHS4 Coexpression,260;Enrichr Queries,653;GTEx Coexpression,1009	CXCL10
gene_set_query	615	ZSCAN5B	640.7	ARCHS4 Coexpression,1175;Enrichr Queries,251;GTEx Coexpression,496	C3,CXCL10
gene_set_query	616	ZNF391	643.3	ARCHS4 Coexpression,1169;Enrichr Queries,530;GTEx Coexpression,231	CXCL10
gene_set_query	617	ESRRB	643.5	Literature ChIP-seq,121;ARCHS4 Coexpression,708;Enrichr Queries,1342;GTEx Coexpression,403
gene_set_query	618	PLAGL1	643.7	ARCHS4 Coexpression,491;Enrichr Queries,527;GTEx Coexpression,913	CXCL10
gene_set_query	619	ZNF598	643.7	ARCHS4 Coexpression,623;Enrichr Queries,1038;GTEx Coexpression,270
gene_set_query	620	DNMT1	644	ARCHS4 Coexpression,528;GTEx Coexpression,760
gene_set_query	621	PREB	644.7	ARCHS4 Coexpression,296;Enrichr Queries,895;GTEx Coexpression,743
gene_set_query	622	ATOH1	644.7	ARCHS4 Coexpression,416;Enrichr Queries,355;GTEx Coexpression,1163	CXCL10
gene_set_query	623	ZNF169	645.3	ARCHS4 Coexpression,856;Enrichr Queries,471;GTEx Coexpression,609	CXCL10
gene_set_query	624	NEUROG3	646	ARCHS4 Coexpression,217;Enrichr Queries,419;GTEx Coexpression,1302	CXCL10
gene_set_query	625	HIVEP1	646	ARCHS4 Coexpression,1081;Enrichr Queries,624;GTEx Coexpression,233	CXCL10
gene_set_query	626	ZNF337	646.3	ARCHS4 Coexpression,509;Enrichr Queries,904;GTEx Coexpression,526
gene_set_query	627	SMYD3	646.5	ARCHS4 Coexpression,970;GTEx Coexpression,323
gene_set_query	628	PA2G4	647.5	ARCHS4 Coexpression,834;GTEx Coexpression,461
gene_set_query	629	PHOX2A	647.7	ARCHS4 Coexpression,283;Enrichr Queries,322;GTEx Coexpression,1338	CXCL10
gene_set_query	630	CXXC4	647.7	ARCHS4 Coexpression,759;ReMap ChIP-seq,93;GTEx Coexpression,1091	LAG3
gene_set_query	631	KMT2A	648	ARCHS4 Coexpression,724;ReMap ChIP-seq,238;GTEx Coexpression,982
gene_set_query	632	ZNF79	649.3	ARCHS4 Coexpression,146;Enrichr Queries,719;GTEx Coexpression,1083	CXCL10,GZMB
gene_set_query	633	MBD1	650	ARCHS4 Coexpression,1019;Enrichr Queries,694;GTEx Coexpression,237	CXCL10
gene_set_query	634	TERF2	650.3	ARCHS4 Coexpression,971;Enrichr Queries,1106;ReMap ChIP-seq,31;GTEx Coexpression,493	GPR183,CD48
gene_set_query	635	ZNF585B	650.7	ARCHS4 Coexpression,726;Enrichr Queries,218;GTEx Coexpression,1008	C3,CXCL10
gene_set_query	636	PPARG	651	Literature ChIP-seq,21;ARCHS4 Coexpression,1484;Enrichr Queries,70;ReMap ChIP-seq,102;GTEx Coexpression,1578	C3,CXCL10,IL1RN,CCL20
gene_set_query	637	ZFP57	651.3	ARCHS4 Coexpression,773;Enrichr Queries,123;GTEx Coexpression,1058	C3,CXCL10
gene_set_query	638	MAX	651.4	ARCHS4 Coexpression,1507;ENCODE ChIP-seq,8;Enrichr Queries,929;ReMap ChIP-seq,152;GTEx Coexpression,661	C3,GPR183,SPP1,LY96,CD48
gene_set_query	639	FOXD4L1	651.7	ARCHS4 Coexpression,960;Enrichr Queries,450;GTEx Coexpression,545	CXCL10
gene_set_query	640	HAND2	651.7	ARCHS4 Coexpression,372;Enrichr Queries,432;GTEx Coexpression,1151	CXCL10
gene_set_query	641	LBX2	652	ARCHS4 Coexpression,586;Enrichr Queries,696;GTEx Coexpression,674	CXCL10
gene_set_query	642	ZNF382	652.3	ARCHS4 Coexpression,1251;Enrichr Queries,121;GTEx Coexpression,585	C3,CXCL10
gene_set_query	643	ZNF474	652.7	ARCHS4 Coexpression,336;Enrichr Queries,92;GTEx Coexpression,1530	C3,CXCL10
gene_set_query	644	ZNF516	653	ARCHS4 Coexpression,104;Enrichr Queries,911;GTEx Coexpression,944	CLEC7A
gene_set_query	645	ZNF540	653.3	ARCHS4 Coexpression,823;Enrichr Queries,786;GTEx Coexpression,351	CXCL10
gene_set_query	646	SNAPC4	654	ARCHS4 Coexpression,853;Enrichr Queries,1241;ReMap ChIP-seq,95;GTEx Coexpression,427	LAG3
gene_set_query	647	GATA4	654.8	Literature ChIP-seq,61;ARCHS4 Coexpression,1605;Enrichr Queries,453;ReMap ChIP-seq,122;GTEx Coexpression,1033	CXCL10,LAG3,CCL20,LILRA3
gene_set_query	648	SOX9	656	Literature ChIP-seq,114;ARCHS4 Coexpression,1296;Enrichr Queries,205;ReMap ChIP-seq,240;GTEx Coexpression,1425	C3,CXCL10
gene_set_query	649	PRDM13	656.7	ARCHS4 Coexpression,444;Enrichr Queries,1335;GTEx Coexpression,191	CD48
gene_set_query	650	SIM2	656.7	ARCHS4 Coexpression,1164;Enrichr Queries,610;GTEx Coexpression,196	CXCL10,IL1RN
gene_set_query	651	ZSCAN16	656.7	ARCHS4 Coexpression,1521;Enrichr Queries,367;GTEx Coexpression,82	CXCL10,FCGR2A,LILRA5
gene_set_query	652	TIGD2	658	ARCHS4 Coexpression,1083;Enrichr Queries,580;GTEx Coexpression,311	CXCL10
gene_set_query	653	WT1	659.5	Literature ChIP-seq,83;ARCHS4 Coexpression,1202;Enrichr Queries,176;GTEx Coexpression,1177	C3,CXCL10,IL1RN,LY96
gene_set_query	654	GTF3A	660.3	ARCHS4 Coexpression,248;Enrichr Queries,1003;GTEx Coexpression,730
gene_set_query	655	FOXK2	660.8	ARCHS4 Coexpression,760;Enrichr Queries,877;ReMap ChIP-seq,132;GTEx Coexpression,874	C3
gene_set_query	656	MAFK	660.8	ARCHS4 Coexpression,1139;ENCODE ChIP-seq,7;Enrichr Queries,725;ReMap ChIP-seq,194;GTEx Coexpression,1239	CXCL10,FCGR2A,CLEC7A,GPR183,LY96
gene_set_query	657	PITX3	661	ARCHS4 Coexpression,284;Enrichr Queries,353;GTEx Coexpression,1346	CXCL10
gene_set_query	658	SOX11	661.6	Literature ChIP-seq,70;ARCHS4 Coexpression,910;Enrichr Queries,522;ReMap ChIP-seq,236;GTEx Coexpression,1570	CXCL10,LILRA5
gene_set_query	659	ZBTB12	661.7	ARCHS4 Coexpression,252;Enrichr Queries,190;GTEx Coexpression,1543	C3,CXCL10
gene_set_query	660	TFAP4	662.5	ARCHS4 Coexpression,1016;Enrichr Queries,1041;ReMap ChIP-seq,146;GTEx Coexpression,447	C3
gene_set_query	661	SHOX2	663.3	ARCHS4 Coexpression,221;Enrichr Queries,354;GTEx Coexpression,1415	CXCL10
gene_set_query	662	ZNF695	664.3	ARCHS4 Coexpression,1391;Enrichr Queries,404;GTEx Coexpression,198	CXCL10,CD48
gene_set_query	663	ZNF560	664.7	ARCHS4 Coexpression,1192;Enrichr Queries,272;GTEx Coexpression,530	C3,CXCL10
gene_set_query	664	LIN28A	665	ARCHS4 Coexpression,269;GTEx Coexpression,1061
gene_set_query	665	HMBOX1	665	ARCHS4 Coexpression,1181;Enrichr Queries,1122;ReMap ChIP-seq,260;GTEx Coexpression,97	HLA-DRB1
gene_set_query	666	ATF4	665.3	ARCHS4 Coexpression,292;Enrichr Queries,1086;ReMap ChIP-seq,268;GTEx Coexpression,1015
gene_set_query	667	IKZF4	665.3	ARCHS4 Coexpression,787;Enrichr Queries,670;GTEx Coexpression,539	CXCL10
gene_set_query	668	ZNF821	665.3	ARCHS4 Coexpression,394;Enrichr Queries,888;GTEx Coexpression,714
gene_set_query	669	ZNF45	665.7	ARCHS4 Coexpression,256;Enrichr Queries,1195;GTEx Coexpression,546
gene_set_query	670	FOXF1	665.7	ARCHS4 Coexpression,1337;Enrichr Queries,169;GTEx Coexpression,491	C3,CXCL10
gene_set_query	671	ZFX	665.8	Literature ChIP-seq,104;ARCHS4 Coexpression,1591;Enrichr Queries,840;ReMap ChIP-seq,234;GTEx Coexpression,560
gene_set_query	672	ZNF804A	666	ARCHS4 Coexpression,454;Enrichr Queries,773;GTEx Coexpression,771	CXCL10
gene_set_query	673	ZBED3	666	ARCHS4 Coexpression,95;Enrichr Queries,562;GTEx Coexpression,1341	CXCL10,CD48
gene_set_query	674	ZBTB39	666.7	ARCHS4 Coexpression,359;Enrichr Queries,1010;GTEx Coexpression,631
gene_set_query	675	ZNF491	667	ARCHS4 Coexpression,709;Enrichr Queries,761;GTEx Coexpression,531	CXCL10
gene_set_query	676	ZNF662	667	ARCHS4 Coexpression,1420;Enrichr Queries,337;GTEx Coexpression,244	CXCL10
gene_set_query	677	ZNF764	667.3	ARCHS4 Coexpression,339;Enrichr Queries,1269;GTEx Coexpression,394
gene_set_query	678	MAZ	667.8	ARCHS4 Coexpression,604;ENCODE ChIP-seq,69;Enrichr Queries,1251;ReMap ChIP-seq,164;GTEx Coexpression,1251	C3,FCGR2A
gene_set_query	679	TCF20	669	ARCHS4 Coexpression,630;Enrichr Queries,991;GTEx Coexpression,386
gene_set_query	680	ERG	669.6	Literature ChIP-seq,74;ARCHS4 Coexpression,1451;Enrichr Queries,343;ReMap ChIP-seq,197;GTEx Coexpression,1283	CXCL10
gene_set_query	681	GABPA	670	Literature ChIP-seq,127;ARCHS4 Coexpression,890;ENCODE ChIP-seq,81;Enrichr Queries,1140;ReMap ChIP-seq,182;GTEx Coexpression,1600
gene_set_query	682	ZNF493	670.7	ARCHS4 Coexpression,1090;Enrichr Queries,483;GTEx Coexpression,439	CXCL10
gene_set_query	683	DMRTA2	670.7	ARCHS4 Coexpression,483;Enrichr Queries,1319;GTEx Coexpression,210	IL1RN
gene_set_query	684	ZNF681	670.7	ARCHS4 Coexpression,858;Enrichr Queries,759;GTEx Coexpression,395	CXCL10
gene_set_query	685	PBX1	670.8	Literature ChIP-seq,64;ARCHS4 Coexpression,480;Enrichr Queries,1204;GTEx Coexpression,935	FCGR2A,CD48
gene_set_query	686	ZBTB5	671	ARCHS4 Coexpression,1353;Enrichr Queries,491;GTEx Coexpression,169	CXCL10,IL1RN
gene_set_query	687	RHOXF1	671	ARCHS4 Coexpression,736;Enrichr Queries,809;GTEx Coexpression,468	CXCL10
gene_set_query	688	HES3	674.3	ARCHS4 Coexpression,348;Enrichr Queries,1302;GTEx Coexpression,373
gene_set_query	689	ZNF843	674.3	ARCHS4 Coexpression,899;Enrichr Queries,224;GTEx Coexpression,900	C3,CXCL10
gene_set_query	690	FOXL2	675.7	ARCHS4 Coexpression,298;Enrichr Queries,297;GTEx Coexpression,1432	CXCL10
gene_set_query	691	ZNF398	675.7	ARCHS4 Coexpression,621;Enrichr Queries,1017;GTEx Coexpression,389
gene_set_query	692	DMRTB1	676.7	ARCHS4 Coexpression,825;Enrichr Queries,393;GTEx Coexpression,812	CXCL10
gene_set_query	693	ZBTB37	677	ARCHS4 Coexpression,1014;Enrichr Queries,968;GTEx Coexpression,49	FCGR2A,CLEC7A
gene_set_query	694	TLX2	677.3	ARCHS4 Coexpression,757;Enrichr Queries,294;GTEx Coexpression,981	CXCL10
gene_set_query	695	ZSCAN32	678.5	ARCHS4 Coexpression,1311;GTEx Coexpression,46	FCGR2A,LILRA5
gene_set_query	696	ZNF251	678.7	ARCHS4 Coexpression,208;Enrichr Queries,622;GTEx Coexpression,1206	C3
gene_set_query	697	SOX15	678.7	ARCHS4 Coexpression,744;Enrichr Queries,1093;GTEx Coexpression,199	IL1RN
gene_set_query	698	SIX5	680.4	ARCHS4 Coexpression,596;ENCODE ChIP-seq,86;Enrichr Queries,1259;ReMap ChIP-seq,105;GTEx Coexpression,1356	C3
gene_set_query	699	ASCL4	682.3	ARCHS4 Coexpression,1000;Enrichr Queries,348;GTEx Coexpression,699	CXCL10
gene_set_query	700	HOXA9	683.3	ARCHS4 Coexpression,1467;Enrichr Queries,394;ReMap ChIP-seq,131;GTEx Coexpression,741	CXCL10,GPR183
gene_set_query	701	DDIT3	683.3	ARCHS4 Coexpression,1220;Enrichr Queries,707;GTEx Coexpression,123	CXCL10,GZMB
gene_set_query	702	ZNF613	683.7	ARCHS4 Coexpression,1439;Enrichr Queries,270;GTEx Coexpression,342	C3,CXCL10
gene_set_query	703	SIX2	684	ARCHS4 Coexpression,1009;Enrichr Queries,545;ReMap ChIP-seq,193;GTEx Coexpression,989	CXCL10
gene_set_query	704	ZNF776	684	ARCHS4 Coexpression,214;Enrichr Queries,1091;GTEx Coexpression,747
gene_set_query	705	ZNF532	684.3	ARCHS4 Coexpression,375;Enrichr Queries,1271;GTEx Coexpression,407
gene_set_query	706	TEF	684.7	ARCHS4 Coexpression,1388;Enrichr Queries,161;GTEx Coexpression,505	C3,CXCL10
gene_set_query	707	ZNF592	684.8	ARCHS4 Coexpression,354;Enrichr Queries,1018;ReMap ChIP-seq,289;GTEx Coexpression,1078
gene_set_query	708	FOXR1	685	ARCHS4 Coexpression,1173;Enrichr Queries,325;GTEx Coexpression,557	GPR183
gene_set_query	709	KLF9	685	ARCHS4 Coexpression,1622;Enrichr Queries,212;ReMap ChIP-seq,244;GTEx Coexpression,662	C3,CXCL10
gene_set_query	710	KLF15	685.3	ARCHS4 Coexpression,281;Enrichr Queries,171;GTEx Coexpression,1604	C3,CXCL10
gene_set_query	711	SP4	685.4	ARCHS4 Coexpression,1306;ENCODE ChIP-seq,102;Enrichr Queries,1170;ReMap ChIP-seq,148;GTEx Coexpression,701	C3
gene_set_query	712	ZNF705A	685.7	ARCHS4 Coexpression,731;Enrichr Queries,29;GTEx Coexpression,1297	C3,CXCL10,FCGR2A,CLEC7A
gene_set_query	713	HOXD9	686	ARCHS4 Coexpression,211;Enrichr Queries,361;GTEx Coexpression,1486	CXCL10
gene_set_query	714	ZNF683	686.3	ARCHS4 Coexpression,587;Enrichr Queries,5;GTEx Coexpression,1467	GBP5,CXCL10,LAG3,FCGR2A,GPR183,GZMB,CD48
gene_set_query	715	HIC1	686.3	ARCHS4 Coexpression,120;Enrichr Queries,518;GTEx Coexpression,1421	CXCL10,HLA-DRB1
gene_set_query	716	FERD3L	686.7	ARCHS4 Coexpression,396;Enrichr Queries,299;GTEx Coexpression,1365	CXCL10
gene_set_query	717	NEUROD2	687.8	Literature ChIP-seq,84;ARCHS4 Coexpression,838;Enrichr Queries,1305;GTEx Coexpression,524	GPR183
gene_set_query	718	ZNF441	689	ARCHS4 Coexpression,601;Enrichr Queries,743;GTEx Coexpression,723	CXCL10
gene_set_query	719	CREB1	689.3	Literature ChIP-seq,98;ARCHS4 Coexpression,1413;ENCODE ChIP-seq,96;Enrichr Queries,1143;ReMap ChIP-seq,59;GTEx Coexpression,1327	C3,LAG3
gene_set_query	720	EVX1	691	ARCHS4 Coexpression,263;Enrichr Queries,283;GTEx Coexpression,1527	CXCL10
gene_set_query	721	ZNF550	691.7	ARCHS4 Coexpression,1028;Enrichr Queries,626;GTEx Coexpression,421	C3
gene_set_query	722	RREB1	693.3	ARCHS4 Coexpression,453;Enrichr Queries,921;GTEx Coexpression,706
gene_set_query	723	KMT2B	693.5	ARCHS4 Coexpression,1112;ReMap ChIP-seq,275
gene_set_query	724	MYF5	694	ARCHS4 Coexpression,505;Enrichr Queries,474;GTEx Coexpression,1103	CXCL10
gene_set_query	725	GPBP1	694	ARCHS4 Coexpression,1084;GTEx Coexpression,304
gene_set_query	726	EBF3	694.7	ARCHS4 Coexpression,441;Enrichr Queries,543;GTEx Coexpression,1100	CXCL10
gene_set_query	727	CEBPG	695.5	ARCHS4 Coexpression,830;Enrichr Queries,1323;ReMap ChIP-seq,63;GTEx Coexpression,566	C3
gene_set_query	728	PROP1	695.7	ARCHS4 Coexpression,863;Enrichr Queries,304;GTEx Coexpression,920	CXCL10
gene_set_query	729	ZNF556	696.3	ARCHS4 Coexpression,1377;Enrichr Queries,59;GTEx Coexpression,653	C3,CXCL10,CCL20
gene_set_query	730	RAX	696.7	ARCHS4 Coexpression,1552;Enrichr Queries,289;GTEx Coexpression,249	CXCL10
gene_set_query	731	ZFP14	697.3	ARCHS4 Coexpression,1212;Enrichr Queries,221;GTEx Coexpression,659	C3,CXCL10
gene_set_query	732	POU2AF1	697.5	ARCHS4 Coexpression,1224;GTEx Coexpression,171	CD48
gene_set_query	733	HIF1A	698	Literature ChIP-seq,145;ARCHS4 Coexpression,1033;Enrichr Queries,668;ReMap ChIP-seq,206;GTEx Coexpression,1438	CXCL10
gene_set_query	734	ZNF429	699	ARCHS4 Coexpression,1260;Enrichr Queries,783;GTEx Coexpression,54	CXCL10,FCGR2A,LILRA5
gene_set_query	735	THAP11	701.6	Literature ChIP-seq,136;ARCHS4 Coexpression,1568;Enrichr Queries,882;ReMap ChIP-seq,62;GTEx Coexpression,860	LY96
gene_set_query	736	ERF	703	ARCHS4 Coexpression,680;Enrichr Queries,1150;GTEx Coexpression,279
gene_set_query	737	ZNF646	703	ARCHS4 Coexpression,523;Enrichr Queries,1070;GTEx Coexpression,516
gene_set_query	738	ZNF385D	703.3	ARCHS4 Coexpression,992;Enrichr Queries,821;GTEx Coexpression,297	CXCL10
gene_set_query	739	ZNF618	703.7	ARCHS4 Coexpression,314;Enrichr Queries,454;GTEx Coexpression,1343	CXCL10
gene_set_query	740	FOXB1	704.7	ARCHS4 Coexpression,705;Enrichr Queries,292;GTEx Coexpression,1117	CXCL10
gene_set_query	741	CREB3L1	705.3	ARCHS4 Coexpression,1596;Enrichr Queries,113;ReMap ChIP-seq,255;GTEx Coexpression,857	C3,CXCL10
gene_set_query	742	HOXB5	706	ARCHS4 Coexpression,1096;Enrichr Queries,505;GTEx Coexpression,517	CXCL10
gene_set_query	743	BAZ2A	707	ARCHS4 Coexpression,280;Enrichr Queries,870;GTEx Coexpression,971
gene_set_query	744	IRF3	707.4	ARCHS4 Coexpression,1177;ENCODE ChIP-seq,73;Enrichr Queries,720;ReMap ChIP-seq,75;GTEx Coexpression,1492	C3,CXCL10,GPR183
gene_set_query	745	RARB	708.5	Literature ChIP-seq,46;ARCHS4 Coexpression,1006;Enrichr Queries,362;GTEx Coexpression,1420	CXCL10,SPP1,GZMB
gene_set_query	746	TFAP2E	708.7	ARCHS4 Coexpression,1503;Enrichr Queries,261;GTEx Coexpression,362	C3,CXCL10
gene_set_query	747	RFX4	709.3	ARCHS4 Coexpression,285;Enrichr Queries,1345;GTEx Coexpression,498
gene_set_query	748	TPRX1	709.7	ARCHS4 Coexpression,1115;Enrichr Queries,180;GTEx Coexpression,834	C3,CXCL10
gene_set_query	749	SKOR1	710.5	ARCHS4 Coexpression,788;GTEx Coexpression,633
gene_set_query	750	FOXE3	711	ARCHS4 Coexpression,639;Enrichr Queries,282;GTEx Coexpression,1212	CXCL10
gene_set_query	751	FOXJ3	711.7	ARCHS4 Coexpression,636;Enrichr Queries,949;GTEx Coexpression,550
gene_set_query	752	MSX2	711.7	ARCHS4 Coexpression,600;Enrichr Queries,685;GTEx Coexpression,850	CXCL10
gene_set_query	753	ZBED4	712	ARCHS4 Coexpression,851;Enrichr Queries,845;GTEx Coexpression,440
gene_set_query	754	NCOA3	712.3	ARCHS4 Coexpression,1178;Enrichr Queries,1334;ReMap ChIP-seq,221;GTEx Coexpression,116	CD48
gene_set_query	755	HSFX2	713	ARCHS4 Coexpression,713
gene_set_query	756	SIX6	713.3	ARCHS4 Coexpression,694;Enrichr Queries,312;GTEx Coexpression,1134	CXCL10
gene_set_query	757	ZNF365	713.3	ARCHS4 Coexpression,464;Enrichr Queries,727;GTEx Coexpression,949	CXCL10
gene_set_query	758	ZNF107	714	ARCHS4 Coexpression,1504;Enrichr Queries,590;GTEx Coexpression,48	CXCL10,HLA-DMB,CD48
gene_set_query	759	E2F2	714.7	ARCHS4 Coexpression,626;Enrichr Queries,1014;GTEx Coexpression,504
gene_set_query	760	ZNF471	715.7	ARCHS4 Coexpression,993;Enrichr Queries,581;GTEx Coexpression,573	CXCL10
gene_set_query	761	ZNF486	717	ARCHS4 Coexpression,1323;Enrichr Queries,308;GTEx Coexpression,520	CXCL10
gene_set_query	762	PHOX2B	717.3	ARCHS4 Coexpression,498;Enrichr Queries,406;GTEx Coexpression,1248	CXCL10
gene_set_query	763	ZNF787	718	ARCHS4 Coexpression,737;Enrichr Queries,1270;GTEx Coexpression,147	LILRA5
gene_set_query	764	HMG20A	718.7	ARCHS4 Coexpression,805;Enrichr Queries,1108;GTEx Coexpression,243
gene_set_query	765	ZNF703	718.7	ARCHS4 Coexpression,230;Enrichr Queries,1297;GTEx Coexpression,629
gene_set_query	766	NFIC	719.2	ARCHS4 Coexpression,1349;ENCODE ChIP-seq,29;Enrichr Queries,1209;ReMap ChIP-seq,26;GTEx Coexpression,983	IL1RN,CCL20,GPR183
gene_set_query	767	PKNOX1	719.5	ARCHS4 Coexpression,836;Enrichr Queries,1187;ReMap ChIP-seq,79;GTEx Coexpression,776	C3
gene_set_query	768	ZKSCAN7	720	ARCHS4 Coexpression,466;GTEx Coexpression,974
gene_set_query	769	CLOCK	720.8	Literature ChIP-seq,143;ARCHS4 Coexpression,904;Enrichr Queries,890;ReMap ChIP-seq,227;GTEx Coexpression,1440
gene_set_query	770	NHLH2	721	ARCHS4 Coexpression,608;Enrichr Queries,1197;GTEx Coexpression,358
gene_set_query	771	SAFB	722.5	ARCHS4 Coexpression,210;GTEx Coexpression,1235
gene_set_query	772	PRDM12	722.7	ARCHS4 Coexpression,671;Enrichr Queries,1217;GTEx Coexpression,280
gene_set_query	773	ZNF219	723.3	ARCHS4 Coexpression,253;Enrichr Queries,1117;GTEx Coexpression,800
gene_set_query	774	ZNF566	724.3	ARCHS4 Coexpression,1231;Enrichr Queries,630;GTEx Coexpression,312	CXCL10
gene_set_query	775	ESR2	724.6	Literature ChIP-seq,144;ARCHS4 Coexpression,1338;Enrichr Queries,587;ReMap ChIP-seq,282;GTEx Coexpression,1272	CXCL10
gene_set_query	776	PRDM5	724.8	Literature ChIP-seq,125;ARCHS4 Coexpression,1514;Enrichr Queries,368;GTEx Coexpression,892	CXCL10
gene_set_query	777	ZNF57	725.7	ARCHS4 Coexpression,1316;Enrichr Queries,338;GTEx Coexpression,523	CXCL10
gene_set_query	778	NFX1	726	ARCHS4 Coexpression,943;Enrichr Queries,887;GTEx Coexpression,348
gene_set_query	779	MECOM	726.3	Literature ChIP-seq,51;ARCHS4 Coexpression,629;GTEx Coexpression,1499	CLEC7A,LY96
gene_set_query	780	HIF3A	727	ARCHS4 Coexpression,706;Enrichr Queries,508;GTEx Coexpression,967	CXCL10
gene_set_query	781	YBX2	727.3	ARCHS4 Coexpression,1012;Enrichr Queries,233;GTEx Coexpression,937	C3,CXCL10
gene_set_query	782	GPBP1L1	727.5	ARCHS4 Coexpression,763;GTEx Coexpression,692
gene_set_query	783	DLX2	727.7	ARCHS4 Coexpression,958;Enrichr Queries,662;GTEx Coexpression,563	CXCL10
gene_set_query	784	ZNF423	728	ARCHS4 Coexpression,1266;Enrichr Queries,364;GTEx Coexpression,554	CXCL10
gene_set_query	785	ZNF155	728.3	ARCHS4 Coexpression,1446;Enrichr Queries,98;GTEx Coexpression,641	C3,CXCL10
gene_set_query	786	ZMAT1	728.3	ARCHS4 Coexpression,293;Enrichr Queries,742;GTEx Coexpression,1150	CXCL10
gene_set_query	787	NKX24	728.5	ARCHS4 Coexpression,568;GTEx Coexpression,889
gene_set_query	788	LHX2	729.3	ARCHS4 Coexpression,1149;Enrichr Queries,413;ReMap ChIP-seq,80;GTEx Coexpression,1275	CXCL10,CCL20
gene_set_query	789	ZNF425	729.7	ARCHS4 Coexpression,880;Enrichr Queries,717;GTEx Coexpression,592	CXCL10
gene_set_query	790	ZNF562	730.3	ARCHS4 Coexpression,1020;Enrichr Queries,1034;GTEx Coexpression,137	IL1RN
gene_set_query	791	ZNF416	730.3	ARCHS4 Coexpression,1123;Enrichr Queries,184;GTEx Coexpression,884	C3,CXCL10
gene_set_query	792	HSFY1	730.5	ARCHS4 Coexpression,337;GTEx Coexpression,1124
gene_set_query	793	ZBTB25	731.3	ARCHS4 Coexpression,1421;Enrichr Queries,633;GTEx Coexpression,140	CXCL10,CD48
gene_set_query	794	IRX2	731.3	ARCHS4 Coexpression,581;Enrichr Queries,1315;GTEx Coexpression,298
gene_set_query	795	PRDM15	731.3	ARCHS4 Coexpression,1077;Enrichr Queries,862;GTEx Coexpression,255
gene_set_query	796	BPTF	731.5	ARCHS4 Coexpression,615;GTEx Coexpression,848
gene_set_query	797	TFDP3	731.7	ARCHS4 Coexpression,527;Enrichr Queries,790;GTEx Coexpression,878	CXCL10
gene_set_query	798	JAZF1	732	ARCHS4 Coexpression,112;Enrichr Queries,515;GTEx Coexpression,1569	CXCL10,CLEC7A
gene_set_query	799	FOXH1	732.3	ARCHS4 Coexpression,450;Enrichr Queries,774;GTEx Coexpression,973	CXCL10
gene_set_query	800	POU3F4	733.3	ARCHS4 Coexpression,424;Enrichr Queries,710;GTEx Coexpression,1066	CXCL10
gene_set_query	801	ZNF788P	733.7	ARCHS4 Coexpression,1142;Enrichr Queries,379;GTEx Coexpression,680	CXCL10
gene_set_query	802	ZBTB40	733.7	ARCHS4 Coexpression,539;Enrichr Queries,1104;GTEx Coexpression,558
gene_set_query	803	ZNF284	734.3	ARCHS4 Coexpression,1394;Enrichr Queries,206;GTEx Coexpression,603	C3,CXCL10
gene_set_query	804	IKZF5	734.7	ARCHS4 Coexpression,864;Enrichr Queries,1006;GTEx Coexpression,334
gene_set_query	805	ZNF18	735	ARCHS4 Coexpression,965;Enrichr Queries,1162;GTEx Coexpression,78	FCGR2A,LILRA5
gene_set_query	806	ZFP28	735	ARCHS4 Coexpression,769;Enrichr Queries,702;GTEx Coexpression,734	CXCL10
gene_set_query	807	FBXL19	735	ARCHS4 Coexpression,859;GTEx Coexpression,611
gene_set_query	808	FOXD2	735.7	ARCHS4 Coexpression,695;Enrichr Queries,682;GTEx Coexpression,830	CXCL10
gene_set_query	809	TCF7L2	736	Literature ChIP-seq,139;ARCHS4 Coexpression,1457;ENCODE ChIP-seq,26;Enrichr Queries,1258;ReMap ChIP-seq,205;GTEx Coexpression,1331	CCL20
gene_set_query	810	ZNF766	736	ARCHS4 Coexpression,1030;Enrichr Queries,1060;ReMap ChIP-seq,287;GTEx Coexpression,567
gene_set_query	811	LMX1A	736	ARCHS4 Coexpression,687;Enrichr Queries,497;GTEx Coexpression,1024	CXCL10
gene_set_query	812	MYT1L	736.3	ARCHS4 Coexpression,376;Enrichr Queries,1000;GTEx Coexpression,833
gene_set_query	813	TERF1	736.8	ARCHS4 Coexpression,387;Enrichr Queries,1250;ReMap ChIP-seq,97;GTEx Coexpression,1213	GPR183
gene_set_query	814	ZNF710	737.3	ARCHS4 Coexpression,301;Enrichr Queries,953;GTEx Coexpression,958
gene_set_query	815	MLXIP	738	ARCHS4 Coexpression,934;Enrichr Queries,1024;GTEx Coexpression,256
gene_set_query	816	PAX4	739.3	ARCHS4 Coexpression,957;Enrichr Queries,649;GTEx Coexpression,612	CXCL10
gene_set_query	817	ZNF626	739.3	ARCHS4 Coexpression,335;Enrichr Queries,401;GTEx Coexpression,1482	CXCL10
gene_set_query	818	VSX1	740.3	ARCHS4 Coexpression,620;Enrichr Queries,1356;GTEx Coexpression,245
gene_set_query	819	ZSCAN30	740.5	ARCHS4 Coexpression,1213;GTEx Coexpression,268
gene_set_query	820	ZNF595	740.5	ARCHS4 Coexpression,1125;Enrichr Queries,356	CXCL10
gene_set_query	821	ZNF502	741.3	ARCHS4 Coexpression,679;Enrichr Queries,503;GTEx Coexpression,1042	CXCL10
gene_set_query	822	ZNF266	742.3	ARCHS4 Coexpression,1428;Enrichr Queries,326;GTEx Coexpression,473	CXCL10
gene_set_query	823	ZNF124	743.7	ARCHS4 Coexpression,1313;Enrichr Queries,765;GTEx Coexpression,153	CXCL10,CD48
gene_set_query	824	ZNF384	743.8	ARCHS4 Coexpression,1297;ENCODE ChIP-seq,2;Enrichr Queries,1013;ReMap ChIP-seq,217;GTEx Coexpression,1190	LAG3,GPR183,SPP1,LY96,CD48
gene_set_query	825	ZIC5	744	ARCHS4 Coexpression,273;Enrichr Queries,1254;GTEx Coexpression,705
gene_set_query	826	ZNF607	744	ARCHS4 Coexpression,753;Enrichr Queries,613;GTEx Coexpression,866	CXCL10
gene_set_query	827	NR1D1	745.3	ARCHS4 Coexpression,1455;Enrichr Queries,145;GTEx Coexpression,636	C3,CXCL10
gene_set_query	828	ZNF236	745.3	ARCHS4 Coexpression,356;Enrichr Queries,1009;GTEx Coexpression,871
gene_set_query	829	MAFA	745.7	ARCHS4 Coexpression,431;Enrichr Queries,573;GTEx Coexpression,1233	CXCL10
gene_set_query	830	ZBTB11	746	ARCHS4 Coexpression,1200;Enrichr Queries,1054;ReMap ChIP-seq,256;GTEx Coexpression,474
gene_set_query	831	ZNF528	746.7	ARCHS4 Coexpression,818;Enrichr Queries,215;GTEx Coexpression,1207	C3,CXCL10
gene_set_query	832	SIX4	746.7	ARCHS4 Coexpression,531;Enrichr Queries,539;GTEx Coexpression,1170	CXCL10
gene_set_query	833	ZBTB1	747	ARCHS4 Coexpression,124;Enrichr Queries,992;GTEx Coexpression,1125	CD48
gene_set_query	834	ZNF667	747	ARCHS4 Coexpression,1015;Enrichr Queries,89;GTEx Coexpression,1137	C3,CXCL10
gene_set_query	835	SOX2	747.6	Literature ChIP-seq,37;ARCHS4 Coexpression,775;Enrichr Queries,1211;ReMap ChIP-seq,202;GTEx Coexpression,1513	SPP1
gene_set_query	836	IRX1	747.7	ARCHS4 Coexpression,640;Enrichr Queries,733;GTEx Coexpression,870	CXCL10
gene_set_query	837	LHX6	748	ARCHS4 Coexpression,496;Enrichr Queries,467;GTEx Coexpression,1281	CXCL10
gene_set_query	838	DPF3	748.3	ARCHS4 Coexpression,479;Enrichr Queries,538;GTEx Coexpression,1228	CXCL10
gene_set_query	839	ZNF302	748.7	ARCHS4 Coexpression,637;Enrichr Queries,1231;GTEx Coexpression,378
gene_set_query	840	ZNF431	749	ARCHS4 Coexpression,1069;Enrichr Queries,994;GTEx Coexpression,184	IL1RN
gene_set_query	841	PITX2	749	ARCHS4 Coexpression,762;Enrichr Queries,679;GTEx Coexpression,806	CXCL10
gene_set_query	842	PAX2	749.3	ARCHS4 Coexpression,739;Enrichr Queries,1363;GTEx Coexpression,146	SPP1
gene_set_query	843	ZNF224	750	ARCHS4 Coexpression,1119;Enrichr Queries,609;GTEx Coexpression,522	CXCL10
gene_set_query	844	TGIF1	751	ARCHS4 Coexpression,919;Enrichr Queries,734;GTEx Coexpression,600	CXCL10
gene_set_query	845	NFAT5	751.3	ARCHS4 Coexpression,242;Enrichr Queries,1113;GTEx Coexpression,899
gene_set_query	846	NFYB	751.6	ARCHS4 Coexpression,1144;ENCODE ChIP-seq,9;Enrichr Queries,916;ReMap ChIP-seq,145;GTEx Coexpression,1544	C3,CXCL10,FCGR2A,LY96,GZMB
gene_set_query	847	SOX30	752	ARCHS4 Coexpression,663;Enrichr Queries,324;GTEx Coexpression,1269	CXCL10
gene_set_query	848	FOXN3	752.3	ARCHS4 Coexpression,499;Enrichr Queries,943;GTEx Coexpression,815
gene_set_query	849	ZNF611	753.3	ARCHS4 Coexpression,1072;Enrichr Queries,977;GTEx Coexpression,211	FCGR2A
gene_set_query	850	ZNF623	753.3	ARCHS4 Coexpression,595;Enrichr Queries,275;GTEx Coexpression,1390	C3,CXCL10
gene_set_query	851	ZFHX2	753.7	ARCHS4 Coexpression,443;Enrichr Queries,915;GTEx Coexpression,903
gene_set_query	852	SP9	754	ARCHS4 Coexpression,632;GTEx Coexpression,876
gene_set_query	853	ZNF510	754	ARCHS4 Coexpression,582;Enrichr Queries,1347;GTEx Coexpression,333
gene_set_query	854	VEZF1	756.3	ARCHS4 Coexpression,847;Enrichr Queries,874;GTEx Coexpression,548
gene_set_query	855	JRK	756.5	ARCHS4 Coexpression,352;GTEx Coexpression,1161
gene_set_query	856	ZNF558	757	ARCHS4 Coexpression,1243;Enrichr Queries,579;GTEx Coexpression,449	CXCL10
gene_set_query	857	ZMAT4	758.3	ARCHS4 Coexpression,588;Enrichr Queries,1192;GTEx Coexpression,495
gene_set_query	858	PURG	758.5	ARCHS4 Coexpression,865;GTEx Coexpression,652
gene_set_query	859	ZBTB33	758.6	ARCHS4 Coexpression,1155;ENCODE ChIP-seq,85;Enrichr Queries,1100;ReMap ChIP-seq,232;GTEx Coexpression,1221
gene_set_query	860	ZNF34	759	ARCHS4 Coexpression,511;Enrichr Queries,557;GTEx Coexpression,1209	CXCL10
gene_set_query	861	FOXJ2	759.5	ARCHS4 Coexpression,1222;Enrichr Queries,1063;ReMap ChIP-seq,65;GTEx Coexpression,688	GPR183
gene_set_query	862	ONECUT2	759.7	ARCHS4 Coexpression,622;Enrichr Queries,1226;GTEx Coexpression,431
gene_set_query	863	ZSCAN1	760.7	ARCHS4 Coexpression,289;Enrichr Queries,804;GTEx Coexpression,1189	CXCL10
gene_set_query	864	VAX2	760.7	ARCHS4 Coexpression,1209;Enrichr Queries,317;GTEx Coexpression,756	CXCL10
gene_set_query	865	ZNF841	761.3	ARCHS4 Coexpression,939;Enrichr Queries,181;GTEx Coexpression,1164	C3,CXCL10
gene_set_query	866	NRL	761.7	ARCHS4 Coexpression,905;Enrichr Queries,336;GTEx Coexpression,1044	CXCL10
gene_set_query	867	FOXN4	763	ARCHS4 Coexpression,696;Enrichr Queries,678;GTEx Coexpression,915	CXCL10
gene_set_query	868	ZNF146	763.3	ARCHS4 Coexpression,279;Enrichr Queries,1078;GTEx Coexpression,933
gene_set_query	869	HOXA2	765.3	Literature ChIP-seq,162;ARCHS4 Coexpression,1171;Enrichr Queries,443;GTEx Coexpression,1285	CXCL10
gene_set_query	870	ZNF280A	767.3	ARCHS4 Coexpression,876;Enrichr Queries,58;GTEx Coexpression,1368	C3,CXCL10,CCL20
gene_set_query	871	ADNP	767.8	ARCHS4 Coexpression,869;Enrichr Queries,917;ReMap ChIP-seq,18;GTEx Coexpression,1267	C3,FCGR2A
gene_set_query	872	BNC2	768	ARCHS4 Coexpression,978;Enrichr Queries,84;GTEx Coexpression,1242	C3,CXCL10
gene_set_query	873	ALX4	768.7	ARCHS4 Coexpression,935;Enrichr Queries,358;GTEx Coexpression,1013	CXCL10
gene_set_query	874	NME2	769.7	ARCHS4 Coexpression,721;ReMap ChIP-seq,231;GTEx Coexpression,1357
gene_set_query	875	ZNF282	770	ARCHS4 Coexpression,484;Enrichr Queries,1001;GTEx Coexpression,825
gene_set_query	876	ZNF648	771	ARCHS4 Coexpression,995;Enrichr Queries,1067;GTEx Coexpression,251
gene_set_query	877	XPA	771.3	ARCHS4 Coexpression,458;Enrichr Queries,620;GTEx Coexpression,1236	CXCL10
gene_set_query	878	ZNF629	772	ARCHS4 Coexpression,576;Enrichr Queries,540;GTEx Coexpression,1200	CXCL10
gene_set_query	879	CREBL2	772.3	ARCHS4 Coexpression,64;Enrichr Queries,752;GTEx Coexpression,1501	CXCL10,HLA-DMB,HLA-DRB1
gene_set_query	880	ZNF273	773.3	ARCHS4 Coexpression,1214;Enrichr Queries,820;GTEx Coexpression,286	CXCL10
gene_set_query	881	ZNF735	773.5	ARCHS4 Coexpression,949;GTEx Coexpression,598
gene_set_query	882	ZZZ3	774	ARCHS4 Coexpression,1597;ENCODE ChIP-seq,115;Enrichr Queries,1016;ReMap ChIP-seq,290;GTEx Coexpression,852
gene_set_query	883	ZNF660	775	ARCHS4 Coexpression,815;Enrichr Queries,612;GTEx Coexpression,898	CXCL10
gene_set_query	884	ZC3H8	775.5	ARCHS4 Coexpression,1242;Enrichr Queries,1260;ReMap ChIP-seq,21;GTEx Coexpression,579	C3,LAG3
gene_set_query	885	ZNF343	778	ARCHS4 Coexpression,652;Enrichr Queries,863;GTEx Coexpression,819
gene_set_query	886	PKNOX2	778	ARCHS4 Coexpression,675;Enrichr Queries,391;GTEx Coexpression,1268	CXCL10
gene_set_query	887	ZNF577	778.3	ARCHS4 Coexpression,920;Enrichr Queries,576;GTEx Coexpression,839	CXCL10
gene_set_query	888	ZNF91	778.7	ARCHS4 Coexpression,1111;Enrichr Queries,455;GTEx Coexpression,770	CXCL10
gene_set_query	889	ZKSCAN8	779.5	ARCHS4 Coexpression,814;GTEx Coexpression,745
gene_set_query	890	PRDM14	779.6	Literature ChIP-seq,50;ARCHS4 Coexpression,1193;Enrichr Queries,1353;ReMap ChIP-seq,111;GTEx Coexpression,1191	LAG3,SPP1,LY96
gene_set_query	891	PAX3	780	ARCHS4 Coexpression,342;Enrichr Queries,1273;GTEx Coexpression,725
gene_set_query	892	ZNF396	780	ARCHS4 Coexpression,1159;Enrichr Queries,1155;GTEx Coexpression,26	FCGR2A,LY96,LILRA5
gene_set_query	893	PGR	781.3	ARCHS4 Coexpression,955;Enrichr Queries,487;ReMap ChIP-seq,199;GTEx Coexpression,1484	CXCL10
gene_set_query	894	ZNF536	781.7	ARCHS4 Coexpression,654;Enrichr Queries,672;GTEx Coexpression,1019	CXCL10
gene_set_query	895	HIVEP2	782	ARCHS4 Coexpression,1027;Enrichr Queries,544;GTEx Coexpression,775	CXCL10
gene_set_query	896	ZIK1	783	ARCHS4 Coexpression,1429;Enrichr Queries,524;GTEx Coexpression,396	CXCL10
gene_set_query	897	ZNF207	783.5	ARCHS4 Coexpression,1314;Enrichr Queries,873;ReMap ChIP-seq,23;GTEx Coexpression,924	C3,CD48
gene_set_query	898	ZNF83	783.8	ARCHS4 Coexpression,1320;Enrichr Queries,378;ReMap ChIP-seq,278;GTEx Coexpression,1159	CXCL10
gene_set_query	899	ZNF780A	784	ARCHS4 Coexpression,1013;Enrichr Queries,1329;GTEx Coexpression,10	FCGR2A,LY96,LILRA5
gene_set_query	900	E2F6	786	ARCHS4 Coexpression,1153;ENCODE ChIP-seq,82;Enrichr Queries,1084;ReMap ChIP-seq,183;GTEx Coexpression,1428
gene_set_query	901	ZBTB17	787	ARCHS4 Coexpression,93;Enrichr Queries,901;GTEx Coexpression,1367	IL1RN,LILRA3
gene_set_query	902	TBX2	787.7	ARCHS4 Coexpression,603;Enrichr Queries,655;GTEx Coexpression,1105	CXCL10
gene_set_query	903	PPARA	788.3	ARCHS4 Coexpression,1120;Enrichr Queries,175;GTEx Coexpression,1070	C3,CXCL10
gene_set_query	904	GATAD2A	788.7	ARCHS4 Coexpression,209;Enrichr Queries,955;GTEx Coexpression,1202
gene_set_query	905	NR1H2	788.8	ARCHS4 Coexpression,906;Enrichr Queries,1020;ReMap ChIP-seq,24;GTEx Coexpression,1205	C3,CCL20
gene_set_query	906	DLX5	789	ARCHS4 Coexpression,1268;Enrichr Queries,452;GTEx Coexpression,647	CXCL10
gene_set_query	907	ZFP37	789.3	ARCHS4 Coexpression,1589;Enrichr Queries,440;GTEx Coexpression,339	CXCL10
gene_set_query	908	USF2	789.6	ARCHS4 Coexpression,1056;ENCODE ChIP-seq,38;Enrichr Queries,1130;ReMap ChIP-seq,137;GTEx Coexpression,1587	C3,LY96
gene_set_query	909	DMTF1	790	ARCHS4 Coexpression,294;Enrichr Queries,578;GTEx Coexpression,1498	CXCL10
gene_set_query	910	ZNF329	790.3	ARCHS4 Coexpression,1553;Enrichr Queries,229;GTEx Coexpression,589	C3,CXCL10
gene_set_query	911	ZNF609	790.7	ARCHS4 Coexpression,267;Enrichr Queries,852;GTEx Coexpression,1253
gene_set_query	912	HOXC12	791.3	ARCHS4 Coexpression,1290;Enrichr Queries,286;GTEx Coexpression,798	CXCL10
gene_set_query	913	LHX4	791.3	ARCHS4 Coexpression,1061;Enrichr Queries,1286;GTEx Coexpression,27	FCGR2A,LY96,LILRA5
gene_set_query	914	LIN28B	791.7	ARCHS4 Coexpression,306;Enrichr Queries,1229;GTEx Coexpression,840
gene_set_query	915	ZNF615	792.3	ARCHS4 Coexpression,1005;Enrichr Queries,641;GTEx Coexpression,731	CXCL10
gene_set_query	916	FAM200B	792.5	ARCHS4 Coexpression,427;GTEx Coexpression,1158
gene_set_query	917	ZNF582	792.7	ARCHS4 Coexpression,728;Enrichr Queries,763;GTEx Coexpression,887	CXCL10
gene_set_query	918	ZNF223	794	ARCHS4 Coexpression,1448;Enrichr Queries,560;GTEx Coexpression,374	CXCL10
gene_set_query	919	ZNF677	794	ARCHS4 Coexpression,272;Enrichr Queries,801;GTEx Coexpression,1309	CXCL10
gene_set_query	920	ZNF823	794.3	ARCHS4 Coexpression,1402;Enrichr Queries,807;GTEx Coexpression,174	CXCL10,IL1RN
gene_set_query	921	HOXD12	795.3	ARCHS4 Coexpression,1358;Enrichr Queries,290;GTEx Coexpression,738	CXCL10
gene_set_query	922	NANOGNB	796.5	ARCHS4 Coexpression,524;GTEx Coexpression,1069
gene_set_query	923	ZIC4	796.7	ARCHS4 Coexpression,338;Enrichr Queries,1377;GTEx Coexpression,675
gene_set_query	924	ALX3	797	ARCHS4 Coexpression,832;Enrichr Queries,305;GTEx Coexpression,1254	CXCL10
gene_set_query	925	ZNF41	798.3	ARCHS4 Coexpression,456;Enrichr Queries,754;GTEx Coexpression,1185	CXCL10
gene_set_query	926	ESRRG	799	ARCHS4 Coexpression,303;Enrichr Queries,741;GTEx Coexpression,1353	CXCL10
gene_set_query	927	LHX5	800.3	ARCHS4 Coexpression,768;Enrichr Queries,1361;GTEx Coexpression,272
gene_set_query	928	ZNF781	800.7	ARCHS4 Coexpression,1208;Enrichr Queries,780;GTEx Coexpression,414	CXCL10
gene_set_query	929	HINFP	802.3	ARCHS4 Coexpression,1281;ReMap ChIP-seq,69;GTEx Coexpression,1057	C3
gene_set_query	930	MSGN1	803.3	ARCHS4 Coexpression,1515;Enrichr Queries,708;GTEx Coexpression,187	CXCL10,IL1RN
gene_set_query	931	GLIS3	803.3	ARCHS4 Coexpression,991;Enrichr Queries,164;GTEx Coexpression,1255	C3,CXCL10
gene_set_query	932	ZNF773	805	ARCHS4 Coexpression,1282;Enrichr Queries,797;GTEx Coexpression,336	C3
gene_set_query	933	ATOH8	805.3	ARCHS4 Coexpression,1497;Enrichr Queries,156;GTEx Coexpression,763	C3,CXCL10
gene_set_query	934	L3MBTL1	806	ARCHS4 Coexpression,1152;GTEx Coexpression,460
gene_set_query	935	MXI1	806.6	ARCHS4 Coexpression,1271;ENCODE ChIP-seq,63;Enrichr Queries,1242;ReMap ChIP-seq,163;GTEx Coexpression,1294	LAG3,LY96
gene_set_query	936	ZNF620	806.7	ARCHS4 Coexpression,1249;Enrichr Queries,788;GTEx Coexpression,383	CXCL10
gene_set_query	937	ZIC1	806.7	ARCHS4 Coexpression,1390;Enrichr Queries,410;GTEx Coexpression,620	CXCL10
gene_set_query	938	SNAPC2	807	ARCHS4 Coexpression,508;GTEx Coexpression,1106
gene_set_query	939	HOXD10	807	ARCHS4 Coexpression,1370;Enrichr Queries,133;GTEx Coexpression,918	C3,CXCL10
gene_set_query	940	ZNF619	807.3	ARCHS4 Coexpression,1151;Enrichr Queries,683;GTEx Coexpression,588	CXCL10
gene_set_query	941	ZNF75A	807.3	ARCHS4 Coexpression,150;Enrichr Queries,1274;GTEx Coexpression,998	FCGR2A
gene_set_query	942	ZNF7	807.7	ARCHS4 Coexpression,884;Enrichr Queries,1115;GTEx Coexpression,424
gene_set_query	943	ZNF625	808	ARCHS4 Coexpression,953;Enrichr Queries,567;GTEx Coexpression,904	CXCL10
gene_set_query	944	ZBTB24	808	ARCHS4 Coexpression,94;Enrichr Queries,1284;GTEx Coexpression,1046	CD48
gene_set_query	945	ZNF256	809.3	ARCHS4 Coexpression,1344;Enrichr Queries,661;GTEx Coexpression,423	CXCL10
gene_set_query	946	ZNF628	809.3	ARCHS4 Coexpression,717;Enrichr Queries,844;GTEx Coexpression,867
gene_set_query	947	ISL1	810.3	ARCHS4 Coexpression,497;Enrichr Queries,460;GTEx Coexpression,1474	CXCL10
gene_set_query	948	NR2F2	810.4	ARCHS4 Coexpression,1485;ENCODE ChIP-seq,10;Enrichr Queries,1190;ReMap ChIP-seq,150;GTEx Coexpression,1217	C3
gene_set_query	949	ELK3	810.8	Literature ChIP-seq,95;ARCHS4 Coexpression,517;Enrichr Queries,1094;GTEx Coexpression,1537	LAG3
gene_set_query	950	MYT1	811.3	ARCHS4 Coexpression,1197;Enrichr Queries,857;GTEx Coexpression,380
gene_set_query	951	DACH2	811.3	ARCHS4 Coexpression,407;Enrichr Queries,851;GTEx Coexpression,1176
gene_set_query	952	POU2F3	811.7	ARCHS4 Coexpression,1526;Enrichr Queries,606;GTEx Coexpression,303	CXCL10
gene_set_query	953	ZNF75D	813.3	ARCHS4 Coexpression,1163;Enrichr Queries,95;GTEx Coexpression,1182	C3,CXCL10
gene_set_query	954	LEUTX	814	ARCHS4 Coexpression,1265;Enrichr Queries,1075;GTEx Coexpression,102	CD48
gene_set_query	955	ZSCAN20	815.3	ARCHS4 Coexpression,448;Enrichr Queries,894;GTEx Coexpression,1104
gene_set_query	956	TCF12	816	ARCHS4 Coexpression,1141;ENCODE ChIP-seq,105;Enrichr Queries,1011;ReMap ChIP-seq,224;GTEx Coexpression,1599
gene_set_query	957	SOX17	816	Literature ChIP-seq,81;ARCHS4 Coexpression,1473;Enrichr Queries,680;GTEx Coexpression,1030	CXCL10,LY96
gene_set_query	958	ZNF875	816.3	ARCHS4 Coexpression,718;Enrichr Queries,849;GTEx Coexpression,882
gene_set_query	959	RHOXF2B	816.3	ARCHS4 Coexpression,704;Enrichr Queries,824;GTEx Coexpression,921	CXCL10
gene_set_query	960	GSC2	817.3	ARCHS4 Coexpression,170;Enrichr Queries,1402;GTEx Coexpression,880	LAG3
gene_set_query	961	ZSCAN18	818	ARCHS4 Coexpression,1509;Enrichr Queries,274;GTEx Coexpression,671	C3,CXCL10
gene_set_query	962	KLF17	818.7	ARCHS4 Coexpression,903;Enrichr Queries,131;GTEx Coexpression,1422	C3,CXCL10
gene_set_query	963	ZNF20	818.7	ARCHS4 Coexpression,322;Enrichr Queries,999;GTEx Coexpression,1135
gene_set_query	964	FOSB	819	ARCHS4 Coexpression,1215;Enrichr Queries,69;GTEx Coexpression,1173	C3,CXCL10,CCL20
gene_set_query	965	ZNF749	821.3	ARCHS4 Coexpression,881;Enrichr Queries,697;GTEx Coexpression,886	CXCL10
gene_set_query	966	POU4F3	822.3	ARCHS4 Coexpression,700;Enrichr Queries,287;GTEx Coexpression,1480	CXCL10
gene_set_query	967	MLX	823	ARCHS4 Coexpression,579;Enrichr Queries,985;GTEx Coexpression,905
gene_set_query	968	CCDC169SOHLH2	824	ARCHS4 Coexpression,824
gene_set_query	969	ZFHX4	824.3	ARCHS4 Coexpression,413;Enrichr Queries,494;GTEx Coexpression,1566	CXCL10
gene_set_query	970	ZNF655	824.7	ARCHS4 Coexpression,129;Enrichr Queries,1265;GTEx Coexpression,1080	CD48
gene_set_query	971	CUX2	825	ARCHS4 Coexpression,463;Enrichr Queries,569;GTEx Coexpression,1443	CXCL10
gene_set_query	972	ZNF778	825	ARCHS4 Coexpression,1341;Enrichr Queries,914;GTEx Coexpression,220
gene_set_query	973	TBX5	825.5	Literature ChIP-seq,111;ARCHS4 Coexpression,1430;Enrichr Queries,621;GTEx Coexpression,1140	CXCL10
gene_set_query	974	THAP8	826	ARCHS4 Coexpression,373;Enrichr Queries,841;GTEx Coexpression,1264
gene_set_query	975	ZNF696	826	ARCHS4 Coexpression,727;Enrichr Queries,889;GTEx Coexpression,862
gene_set_query	976	ZNF71	826.3	ARCHS4 Coexpression,707;Enrichr Queries,787;GTEx Coexpression,985	CXCL10
gene_set_query	977	MTERF4	826.5	ARCHS4 Coexpression,192;GTEx Coexpression,1461	CD48
gene_set_query	978	SOX21	826.7	ARCHS4 Coexpression,755;Enrichr Queries,1248;GTEx Coexpression,477
gene_set_query	979	SP6	826.7	ARCHS4 Coexpression,1217;Enrichr Queries,631;GTEx Coexpression,632	CXCL10
gene_set_query	980	LHX1	827	ARCHS4 Coexpression,299;Enrichr Queries,1355
gene_set_query	981	TBX3	827	Literature ChIP-seq,130;ARCHS4 Coexpression,1011;Enrichr Queries,638;GTEx Coexpression,1529	CXCL10
gene_set_query	982	SPZ1	828	ARCHS4 Coexpression,361;GTEx Coexpression,1295
gene_set_query	983	RBPJ	828.6	Literature ChIP-seq,11;ARCHS4 Coexpression,1452;Enrichr Queries,1178;ReMap ChIP-seq,49;GTEx Coexpression,1453	C3,MARCO,GPR183,SPP1,CD48
gene_set_query	984	BARX1	828.7	ARCHS4 Coexpression,891;Enrichr Queries,284;GTEx Coexpression,1311	CXCL10
gene_set_query	985	GTF2IRD2B	829.7	ARCHS4 Coexpression,1248;Enrichr Queries,166;GTEx Coexpression,1075	C3,CXCL10
gene_set_query	986	ZSCAN29	831.3	ARCHS4 Coexpression,986;Enrichr Queries,829;GTEx Coexpression,679	CXCL10
gene_set_query	987	EEA1	831.7	ARCHS4 Coexpression,938;Enrichr Queries,1022;GTEx Coexpression,535
gene_set_query	988	ZNF543	832.7	ARCHS4 Coexpression,1624;Enrichr Queries,607;GTEx Coexpression,267	CXCL10
gene_set_query	989	ZFP42	833.3	Literature ChIP-seq,122;ARCHS4 Coexpression,1252;Enrichr Queries,701;GTEx Coexpression,1258	CXCL10
gene_set_query	990	PRDM9	833.7	ARCHS4 Coexpression,1166;Enrichr Queries,267;GTEx Coexpression,1068	C3,CXCL10
gene_set_query	991	FOXI3	834	ARCHS4 Coexpression,1307;GTEx Coexpression,361
gene_set_query	992	NKX22	834.5	ARCHS4 Coexpression,733;GTEx Coexpression,936
gene_set_query	993	FOXR2	835.3	ARCHS4 Coexpression,1234;Enrichr Queries,88;GTEx Coexpression,1184	C3,CXCL10
gene_set_query	994	ZNF93	835.7	ARCHS4 Coexpression,1575;Enrichr Queries,760;GTEx Coexpression,172	CXCL10,CD48
gene_set_query	995	ZNF234	836	ARCHS4 Coexpression,976;Enrichr Queries,750;GTEx Coexpression,782	CXCL10
gene_set_query	996	SOX10	838	ARCHS4 Coexpression,1530;Enrichr Queries,465;ReMap ChIP-seq,34;GTEx Coexpression,1323	CXCL10,FCGR2A,SPP1
gene_set_query	997	ZNF587B	838.5	ARCHS4 Coexpression,1416;GTEx Coexpression,261
gene_set_query	998	ZNF33B	840	ARCHS4 Coexpression,870;Enrichr Queries,1249;GTEx Coexpression,401
gene_set_query	999	ZNF43	840.3	ARCHS4 Coexpression,1376;Enrichr Queries,94;GTEx Coexpression,1051	C3,CXCL10
gene_set_query	1000	ZNF436	840.7	ARCHS4 Coexpression,810;Enrichr Queries,480;GTEx Coexpression,1232	CXCL10
gene_set_query	1001	ZSCAN21	841.3	ARCHS4 Coexpression,1039;Enrichr Queries,1167;GTEx Coexpression,318
gene_set_query	1002	ADNP2	841.7	ARCHS4 Coexpression,426;Enrichr Queries,954;GTEx Coexpression,1145
gene_set_query	1003	HEY2	841.7	ARCHS4 Coexpression,440;Enrichr Queries,602;GTEx Coexpression,1483	CXCL10
gene_set_query	1004	TWIST1	842.3	ARCHS4 Coexpression,1541;Enrichr Queries,194;ReMap ChIP-seq,71;GTEx Coexpression,1563	C3,CXCL10,LAG3
gene_set_query	1005	FIGLA	842.7	ARCHS4 Coexpression,1087;Enrichr Queries,303;GTEx Coexpression,1138	CXCL10
gene_set_query	1006	MAFG	842.8	ARCHS4 Coexpression,817;Enrichr Queries,1073;ReMap ChIP-seq,247;GTEx Coexpression,1234
gene_set_query	1007	NKRF	843	ARCHS4 Coexpression,752;Enrichr Queries,1152;GTEx Coexpression,625
gene_set_query	1008	L3MBTL3	843	ARCHS4 Coexpression,1600;GTEx Coexpression,86	LY96
gene_set_query	1009	ZNF547	844	ARCHS4 Coexpression,1106;Enrichr Queries,810;GTEx Coexpression,616	CXCL10
gene_set_query	1010	ZNF16	844.3	ARCHS4 Coexpression,819;Enrichr Queries,1225;GTEx Coexpression,489
gene_set_query	1011	ZNF689	845.7	ARCHS4 Coexpression,500;Enrichr Queries,990;GTEx Coexpression,1047
gene_set_query	1012	ZNF490	845.7	ARCHS4 Coexpression,1433;Enrichr Queries,918;GTEx Coexpression,186	CD48
gene_set_query	1013	SPDEF	846	ARCHS4 Coexpression,393;Enrichr Queries,650;GTEx Coexpression,1495	CXCL10
gene_set_query	1014	ZNF608	846.3	ARCHS4 Coexpression,447;Enrichr Queries,1338;GTEx Coexpression,754
gene_set_query	1015	LCORL	846.3	ARCHS4 Coexpression,1325;Enrichr Queries,871;GTEx Coexpression,343
gene_set_query	1016	ZNF333	846.7	ARCHS4 Coexpression,1073;Enrichr Queries,784;GTEx Coexpression,683	CXCL10
gene_set_query	1017	ZNF679	847	ARCHS4 Coexpression,1059;Enrichr Queries,53;GTEx Coexpression,1429	C3,CXCL10,LY96
gene_set_query	1018	ZFP41	847	ARCHS4 Coexpression,999;Enrichr Queries,903;GTEx Coexpression,639
gene_set_query	1019	DEAF1	847.5	ARCHS4 Coexpression,1584;Enrichr Queries,1253;ReMap ChIP-seq,86;GTEx Coexpression,467	FCGR2A
gene_set_query	1020	FOXD4L3	848.3	ARCHS4 Coexpression,369;Enrichr Queries,1385;GTEx Coexpression,791
gene_set_query	1021	RFX6	849.7	ARCHS4 Coexpression,519;Enrichr Queries,628;GTEx Coexpression,1402	CXCL10
gene_set_query	1022	ZNF462	849.7	ARCHS4 Coexpression,926;Enrichr Queries,1144;GTEx Coexpression,479
gene_set_query	1023	SCRT2	849.7	ARCHS4 Coexpression,952;Enrichr Queries,1169;GTEx Coexpression,428
gene_set_query	1024	ZFP69	850	ARCHS4 Coexpression,401;GTEx Coexpression,1299
gene_set_query	1025	ARX	850.7	ARCHS4 Coexpression,633;Enrichr Queries,509;GTEx Coexpression,1410	CXCL10
gene_set_query	1026	ZNF74	850.7	ARCHS4 Coexpression,327;Enrichr Queries,1127;GTEx Coexpression,1098
gene_set_query	1027	E4F1	852.5	Literature ChIP-seq,163;ARCHS4 Coexpression,849;Enrichr Queries,866;GTEx Coexpression,1532
gene_set_query	1028	ZNF737	852.5	ARCHS4 Coexpression,867;GTEx Coexpression,838
gene_set_query	1029	ZSCAN31	854.5	ARCHS4 Coexpression,1210;GTEx Coexpression,499
gene_set_query	1030	TET1	854.7	Literature ChIP-seq,113;ARCHS4 Coexpression,1204;GTEx Coexpression,1247
gene_set_query	1031	TEAD3	854.7	ARCHS4 Coexpression,889;Enrichr Queries,501;GTEx Coexpression,1174	CXCL10
gene_set_query	1032	ELF2	854.7	ARCHS4 Coexpression,1287;Enrichr Queries,981;GTEx Coexpression,296
gene_set_query	1033	ZNF324	854.7	ARCHS4 Coexpression,1117;Enrichr Queries,828;GTEx Coexpression,619	CXCL10
gene_set_query	1034	ZNF14	855	ARCHS4 Coexpression,941;Enrichr Queries,328;GTEx Coexpression,1296	CXCL10
gene_set_query	1035	ZNF785	855.5	ARCHS4 Coexpression,1382;GTEx Coexpression,329
gene_set_query	1036	ZNF610	856.3	ARCHS4 Coexpression,1256;Enrichr Queries,835;GTEx Coexpression,478	CXCL10
gene_set_query	1037	ZNF777	857	ARCHS4 Coexpression,1305;Enrichr Queries,855;GTEx Coexpression,411
gene_set_query	1038	RFX7	857	ARCHS4 Coexpression,813;Enrichr Queries,948;GTEx Coexpression,810
gene_set_query	1039	BAZ2B	857.7	ARCHS4 Coexpression,781;Enrichr Queries,934;GTEx Coexpression,858
gene_set_query	1040	ZBTB48	859	ARCHS4 Coexpression,638;Enrichr Queries,902;GTEx Coexpression,1037
gene_set_query	1041	ZNF30	859	ARCHS4 Coexpression,1105;Enrichr Queries,832;GTEx Coexpression,640	CXCL10
gene_set_query	1042	ZNF98	859	ARCHS4 Coexpression,1211;Enrichr Queries,767;GTEx Coexpression,599	CXCL10
gene_set_query	1043	ZBTB45	859.3	ARCHS4 Coexpression,535;Enrichr Queries,1146;GTEx Coexpression,897
gene_set_query	1044	ZNF446	859.3	ARCHS4 Coexpression,487;Enrichr Queries,1097;GTEx Coexpression,994
gene_set_query	1045	SIM1	860.3	ARCHS4 Coexpression,609;Enrichr Queries,412;GTEx Coexpression,1560	CXCL10
gene_set_query	1046	ZNF573	860.3	ARCHS4 Coexpression,1558;Enrichr Queries,101;GTEx Coexpression,922	C3,CXCL10
gene_set_query	1047	ZNF70	860.7	ARCHS4 Coexpression,1479;Enrichr Queries,776;GTEx Coexpression,327	CXCL10
gene_set_query	1048	ZNF135	861	ARCHS4 Coexpression,720;Enrichr Queries,736;GTEx Coexpression,1127	CXCL10
gene_set_query	1049	ZNF574	861	ARCHS4 Coexpression,547;Enrichr Queries,1268;GTEx Coexpression,768
gene_set_query	1050	INSM1	862	ARCHS4 Coexpression,804;Enrichr Queries,625;GTEx Coexpression,1157	CXCL10
gene_set_query	1051	RORB	862.7	ARCHS4 Coexpression,659;Enrichr Queries,658;GTEx Coexpression,1271	CXCL10
gene_set_query	1052	ZNF454	863.7	ARCHS4 Coexpression,750;Enrichr Queries,815;GTEx Coexpression,1026	CXCL10
gene_set_query	1053	ZNF717	864.3	ARCHS4 Coexpression,1480;Enrichr Queries,306;GTEx Coexpression,807	CXCL10
gene_set_query	1054	ZNF670	864.5	ARCHS4 Coexpression,1299;Enrichr Queries,430	CXCL10
gene_set_query	1055	ZNF26	864.7	ARCHS4 Coexpression,961;Enrichr Queries,1227;GTEx Coexpression,406
gene_set_query	1056	HOXC6	865	ARCHS4 Coexpression,432;Enrichr Queries,698;GTEx Coexpression,1465	CXCL10
gene_set_query	1057	HSF5	865.3	ARCHS4 Coexpression,551;Enrichr Queries,541;GTEx Coexpression,1504	CXCL10
gene_set_query	1058	ZBTB6	866	ARCHS4 Coexpression,158;Enrichr Queries,1278;GTEx Coexpression,1162	CD48
gene_set_query	1059	CAMTA1	867.3	ARCHS4 Coexpression,887;Enrichr Queries,960;GTEx Coexpression,755
gene_set_query	1060	ZNF527	867.7	ARCHS4 Coexpression,1417;Enrichr Queries,500;GTEx Coexpression,686	CXCL10
gene_set_query	1061	ZNF813	868	ARCHS4 Coexpression,1458;GTEx Coexpression,278
gene_set_query	1062	CREB3L4	869.3	ARCHS4 Coexpression,457;Enrichr Queries,644;GTEx Coexpression,1507	CXCL10
gene_set_query	1063	HOXC4	869.7	ARCHS4 Coexpression,360;Enrichr Queries,721;GTEx Coexpression,1528	CXCL10
gene_set_query	1064	MBD3	870.8	ARCHS4 Coexpression,879;Enrichr Queries,1087;ReMap ChIP-seq,271;GTEx Coexpression,1246
gene_set_query	1065	TBX20	871	ARCHS4 Coexpression,1611;Enrichr Queries,318;GTEx Coexpression,684	CXCL10
gene_set_query	1066	ZKSCAN2	871.3	ARCHS4 Coexpression,340;Enrichr Queries,880;GTEx Coexpression,1394
gene_set_query	1067	ZNF707	871.3	ARCHS4 Coexpression,430;Enrichr Queries,792;GTEx Coexpression,1392	CXCL10
gene_set_query	1068	ZNF782	872	ARCHS4 Coexpression,951;Enrichr Queries,512;GTEx Coexpression,1153	CXCL10
gene_set_query	1069	ZNF783	872	ARCHS4 Coexpression,798;Enrichr Queries,1072;GTEx Coexpression,746
gene_set_query	1070	POU6F1	873.7	ARCHS4 Coexpression,1550;Enrichr Queries,703;GTEx Coexpression,368	CXCL10
gene_set_query	1071	ZNF182	873.7	ARCHS4 Coexpression,138;Enrichr Queries,931;GTEx Coexpression,1552	CLEC7A
gene_set_query	1072	ZBTB10	874	ARCHS4 Coexpression,1035;Enrichr Queries,615;GTEx Coexpression,972	CXCL10
gene_set_query	1073	TLX3	874.3	ARCHS4 Coexpression,410;Enrichr Queries,1386;GTEx Coexpression,827
gene_set_query	1074	BARHL2	874.3	ARCHS4 Coexpression,959;Enrichr Queries,1389;GTEx Coexpression,275
gene_set_query	1075	RBAK	874.7	ARCHS4 Coexpression,1339;Enrichr Queries,928;GTEx Coexpression,357
gene_set_query	1076	RHOXF2	875.7	ARCHS4 Coexpression,803;Enrichr Queries,574;GTEx Coexpression,1250	CXCL10
gene_set_query	1077	HES5	876.3	ARCHS4 Coexpression,486;Enrichr Queries,646;GTEx Coexpression,1497	CXCL10
gene_set_query	1078	KIN	877	ARCHS4 Coexpression,1563;Enrichr Queries,860;GTEx Coexpression,208	LY96
gene_set_query	1079	MYNN	877.3	ARCHS4 Coexpression,1468;Enrichr Queries,1061;ReMap ChIP-seq,252;GTEx Coexpression,728
gene_set_query	1080	ZNF701	878	ARCHS4 Coexpression,1620;Enrichr Queries,971;GTEx Coexpression,43	FCGR2A,LY96
gene_set_query	1081	ZNF665	878	ARCHS4 Coexpression,1188;Enrichr Queries,158;GTEx Coexpression,1288	C3,CXCL10
gene_set_query	1082	ARID3B	878.5	ARCHS4 Coexpression,561;GTEx Coexpression,1196
gene_set_query	1083	ZNF844	878.5	ARCHS4 Coexpression,1089;GTEx Coexpression,668
gene_set_query	1084	ZNF335	878.5	ARCHS4 Coexpression,981;Enrichr Queries,848;ReMap ChIP-seq,297;GTEx Coexpression,1388
gene_set_query	1085	ZNF517	880.3	ARCHS4 Coexpression,875;Enrichr Queries,674;GTEx Coexpression,1092	CXCL10
gene_set_query	1086	ZNF32	880.3	ARCHS4 Coexpression,725;Enrichr Queries,423;GTEx Coexpression,1493	CXCL10
gene_set_query	1087	MESP1	880.7	ARCHS4 Coexpression,1279;Enrichr Queries,383;GTEx Coexpression,980	CXCL10
gene_set_query	1088	UNCX	882.7	ARCHS4 Coexpression,982;Enrichr Queries,1379;GTEx Coexpression,287
gene_set_query	1089	ZNF215	882.7	ARCHS4 Coexpression,1104;Enrichr Queries,755;GTEx Coexpression,789	CXCL10
gene_set_query	1090	REXO4	883.5	ARCHS4 Coexpression,383;GTEx Coexpression,1384
gene_set_query	1091	ZNF132	884	ARCHS4 Coexpression,1065;Enrichr Queries,791;GTEx Coexpression,796	CXCL10
gene_set_query	1092	ZNF410	884.3	ARCHS4 Coexpression,102;Enrichr Queries,1125;GTEx Coexpression,1426	CD48
gene_set_query	1093	HES6	886.7	ARCHS4 Coexpression,1066;Enrichr Queries,425;GTEx Coexpression,1169	CXCL10
gene_set_query	1094	SOX6	886.8	ARCHS4 Coexpression,1128;Enrichr Queries,689;ReMap ChIP-seq,281;GTEx Coexpression,1449	CXCL10
gene_set_query	1095	ZNF418	887.3	ARCHS4 Coexpression,1334;Enrichr Queries,110;GTEx Coexpression,1218	C3,CXCL10
gene_set_query	1096	ZNF705B	888	ARCHS4 Coexpression,321;GTEx Coexpression,1455
gene_set_query	1097	ARNT2	888.3	ARCHS4 Coexpression,1405;Enrichr Queries,459;GTEx Coexpression,801	CXCL10
gene_set_query	1098	ZNF48	888.7	ARCHS4 Coexpression,599;Enrichr Queries,656;GTEx Coexpression,1411	FCGR2A
gene_set_query	1099	ZNF793	889.3	ARCHS4 Coexpression,1418;Enrichr Queries,257;GTEx Coexpression,993	C3,CXCL10
gene_set_query	1100	FEV	889.7	ARCHS4 Coexpression,841;Enrichr Queries,349;GTEx Coexpression,1479	CXCL10
gene_set_query	1101	ZNF713	890.3	ARCHS4 Coexpression,1395;Enrichr Queries,648;GTEx Coexpression,628	CXCL10
gene_set_query	1102	ZNF177	890.3	ARCHS4 Coexpression,1309;Enrichr Queries,428;GTEx Coexpression,934	CXCL10
gene_set_query	1103	ZNF852	890.5	ARCHS4 Coexpression,1601;GTEx Coexpression,180	CD48
gene_set_query	1104	OVOL3	890.5	ARCHS4 Coexpression,1001;GTEx Coexpression,780
gene_set_query	1105	HELT	890.7	ARCHS4 Coexpression,521;Enrichr Queries,1393;GTEx Coexpression,758
gene_set_query	1106	ZNF226	891	ARCHS4 Coexpression,1410;Enrichr Queries,276;GTEx Coexpression,987	C3,CXCL10
gene_set_query	1107	ZNF585A	891.7	ARCHS4 Coexpression,994;Enrichr Queries,1200;GTEx Coexpression,481
gene_set_query	1108	NEUROG1	891.7	ARCHS4 Coexpression,1302;Enrichr Queries,314;GTEx Coexpression,1059	CXCL10
gene_set_query	1109	ZNF99	892	ARCHS4 Coexpression,1477;Enrichr Queries,823;GTEx Coexpression,376	CXCL10
gene_set_query	1110	HOXC5	892.3	ARCHS4 Coexpression,681;Enrichr Queries,431;GTEx Coexpression,1565	CXCL10
gene_set_query	1111	ZNF765	892.3	ARCHS4 Coexpression,924;Enrichr Queries,1040;GTEx Coexpression,713
gene_set_query	1112	ZNF570	893.7	ARCHS4 Coexpression,1443;Enrichr Queries,588;GTEx Coexpression,650	CXCL10
gene_set_query	1113	ZKSCAN3	894.7	ARCHS4 Coexpression,1444;Enrichr Queries,891;GTEx Coexpression,349
gene_set_query	1114	ZNF891	895.5	ARCHS4 Coexpression,1088;GTEx Coexpression,703
gene_set_query	1115	ZNF23	896.3	ARCHS4 Coexpression,1295;Enrichr Queries,566;GTEx Coexpression,828	CXCL10
gene_set_query	1116	ZNF709	897	ARCHS4 Coexpression,987;Enrichr Queries,831;GTEx Coexpression,873	CXCL10
gene_set_query	1117	ZFHX3	897.3	ARCHS4 Coexpression,673;Enrichr Queries,1134;GTEx Coexpression,885
gene_set_query	1118	HEYL	897.3	ARCHS4 Coexpression,510;Enrichr Queries,730;GTEx Coexpression,1452	CXCL10
gene_set_query	1119	ZNF300	897.7	ARCHS4 Coexpression,1101;Enrichr Queries,162;GTEx Coexpression,1430	C3,CXCL10
gene_set_query	1120	ZNF672	897.7	ARCHS4 Coexpression,186;Enrichr Queries,1186;GTEx Coexpression,1321	HLA-DRB1
gene_set_query	1121	HMGA1	898	ARCHS4 Coexpression,780;Enrichr Queries,1126;GTEx Coexpression,788
gene_set_query	1122	DRAP1	898.3	ARCHS4 Coexpression,446;Enrichr Queries,1279;GTEx Coexpression,970
gene_set_query	1123	ZNF326	898.7	ARCHS4 Coexpression,1162;Enrichr Queries,876;GTEx Coexpression,658
gene_set_query	1124	THAP5	899.3	ARCHS4 Coexpression,1098;Enrichr Queries,1348;GTEx Coexpression,252
gene_set_query	1125	ZNF658	899.5	ARCHS4 Coexpression,1588;Enrichr Queries,211	C3,CXCL10
gene_set_query	1126	MEOX2	900	ARCHS4 Coexpression,1582;Enrichr Queries,102;GTEx Coexpression,1016	C3,CXCL10
gene_set_query	1127	ZFP2	900.7	ARCHS4 Coexpression,1143;Enrichr Queries,507;GTEx Coexpression,1052	CXCL10
gene_set_query	1128	RFX8	901.5	ARCHS4 Coexpression,344;GTEx Coexpression,1459
gene_set_query	1129	ZNF845	901.7	ARCHS4 Coexpression,1580;Enrichr Queries,416;GTEx Coexpression,709	CXCL10
gene_set_query	1130	ZNF576	902	ARCHS4 Coexpression,592;Enrichr Queries,1107;GTEx Coexpression,1007
gene_set_query	1131	NFATC3	902	ARCHS4 Coexpression,882;Enrichr Queries,941;GTEx Coexpression,883
gene_set_query	1132	ZNF496	902	ARCHS4 Coexpression,799;Enrichr Queries,919;GTEx Coexpression,988
gene_set_query	1133	ZNF552	902.3	ARCHS4 Coexpression,1606;Enrichr Queries,1021;GTEx Coexpression,80	FCGR2A,LILRA5
gene_set_query	1134	HIC2	902.7	ARCHS4 Coexpression,748;Enrichr Queries,1168;GTEx Coexpression,792
gene_set_query	1135	ZNF160	903	ARCHS4 Coexpression,328;Enrichr Queries,1206;GTEx Coexpression,1175
gene_set_query	1136	ZNF445	903.3	ARCHS4 Coexpression,998;Enrichr Queries,1066;GTEx Coexpression,646
gene_set_query	1137	ZNF511	904	ARCHS4 Coexpression,777;Enrichr Queries,1359;GTEx Coexpression,576
gene_set_query	1138	ZNF682	904.3	ARCHS4 Coexpression,1362;Enrichr Queries,296;GTEx Coexpression,1055	CXCL10
gene_set_query	1139	SOX12	905.7	ARCHS4 Coexpression,228;Enrichr Queries,966;GTEx Coexpression,1523
gene_set_query	1140	SNAI2	907	ARCHS4 Coexpression,1610;Enrichr Queries,414;ReMap ChIP-seq,226;GTEx Coexpression,1378	CXCL10
gene_set_query	1141	SRCAP	908	ARCHS4 Coexpression,310;Enrichr Queries,909;GTEx Coexpression,1505
gene_set_query	1142	SCMH1	908.5	ARCHS4 Coexpression,473;GTEx Coexpression,1344
gene_set_query	1143	ZNF154	908.7	ARCHS4 Coexpression,1147;Enrichr Queries,77;GTEx Coexpression,1502	C3,GBP5,CXCL10
gene_set_query	1144	NFIB	909.3	Literature ChIP-seq,141;ARCHS4 Coexpression,1183;Enrichr Queries,1240;GTEx Coexpression,1073
gene_set_query	1145	PRDM16	909.3	Literature ChIP-seq,155;ARCHS4 Coexpression,770;Enrichr Queries,1337;GTEx Coexpression,1375
gene_set_query	1146	CAMTA2	909.3	ARCHS4 Coexpression,1437;Enrichr Queries,883;GTEx Coexpression,408
gene_set_query	1147	GTF2IRD2	909.7	ARCHS4 Coexpression,954;Enrichr Queries,812;GTEx Coexpression,963	CXCL10
gene_set_query	1148	ARID2	910	ARCHS4 Coexpression,1336;Enrichr Queries,1005;ReMap ChIP-seq,40;GTEx Coexpression,1259	C3,LAG3
gene_set_query	1149	BSX	910	ARCHS4 Coexpression,207;Enrichr Queries,1395;GTEx Coexpression,1128	FCGR2A
gene_set_query	1150	ZNF485	911.3	ARCHS4 Coexpression,1301;Enrichr Queries,434;GTEx Coexpression,999	CXCL10
gene_set_query	1151	ZNF277	911.3	ARCHS4 Coexpression,1441;Enrichr Queries,1179;GTEx Coexpression,114	CD48
gene_set_query	1152	POU6F2	912	ARCHS4 Coexpression,493;Enrichr Queries,856;GTEx Coexpression,1387
gene_set_query	1153	HOXC8	912.7	ARCHS4 Coexpression,676;Enrichr Queries,481;GTEx Coexpression,1581	CXCL10
gene_set_query	1154	ZNF239	912.7	ARCHS4 Coexpression,585;Enrichr Queries,712;GTEx Coexpression,1441	CXCL10
gene_set_query	1155	NPAS1	914	ARCHS4 Coexpression,1003;Enrichr Queries,457;GTEx Coexpression,1282	CXCL10
gene_set_query	1156	FOXC1	914.3	ARCHS4 Coexpression,533;Enrichr Queries,642;GTEx Coexpression,1568	CXCL10
gene_set_query	1157	CPXCR1	914.3	ARCHS4 Coexpression,405;Enrichr Queries,826;GTEx Coexpression,1512	CXCL10
gene_set_query	1158	ATF7	915.8	ARCHS4 Coexpression,1254;Enrichr Queries,1039;ReMap ChIP-seq,229;GTEx Coexpression,1141
gene_set_query	1159	SHOX	916.3	ARCHS4 Coexpression,1136;Enrichr Queries,498;GTEx Coexpression,1115	CXCL10
gene_set_query	1160	ZNF599	919	ARCHS4 Coexpression,589;Enrichr Queries,771;GTEx Coexpression,1397	CXCL10
gene_set_query	1161	DMRTA1	919	ARCHS4 Coexpression,1052;Enrichr Queries,643;GTEx Coexpression,1062	CXCL10
gene_set_query	1162	FOXG1	919	ARCHS4 Coexpression,892;Enrichr Queries,1202;GTEx Coexpression,663
gene_set_query	1163	ZFPM1	919.7	ARCHS4 Coexpression,1107;Enrichr Queries,1045;GTEx Coexpression,607
gene_set_query	1164	OTX2	920	ARCHS4 Coexpression,1250;Enrichr Queries,1373;ReMap ChIP-seq,258;GTEx Coexpression,799
gene_set_query	1165	ZNF706	920.3	ARCHS4 Coexpression,1167;Enrichr Queries,945;GTEx Coexpression,649
gene_set_query	1166	ZNF3	921	ARCHS4 Coexpression,772;Enrichr Queries,1096;GTEx Coexpression,895
gene_set_query	1167	RBSN	921.5	ARCHS4 Coexpression,565;GTEx Coexpression,1278
gene_set_query	1168	ZNF711	921.7	ARCHS4 Coexpression,1378;Enrichr Queries,477;GTEx Coexpression,910	CXCL10
gene_set_query	1169	SETBP1	922	ARCHS4 Coexpression,562;Enrichr Queries,740;GTEx Coexpression,1464	CXCL10
gene_set_query	1170	ZBTB22	922.3	ARCHS4 Coexpression,1093;Enrichr Queries,1149;GTEx Coexpression,525
gene_set_query	1171	SON	922.5	ARCHS4 Coexpression,515;GTEx Coexpression,1330
gene_set_query	1172	ZHX3	922.7	ARCHS4 Coexpression,929;Enrichr Queries,757;GTEx Coexpression,1082	CXCL10
gene_set_query	1173	EBF2	924.5	ARCHS4 Coexpression,735;GTEx Coexpression,1114
gene_set_query	1174	MXD4	925.7	ARCHS4 Coexpression,1411;Enrichr Queries,1142;GTEx Coexpression,224
gene_set_query	1175	ZNF675	927	ARCHS4 Coexpression,933;Enrichr Queries,805;GTEx Coexpression,1043	CXCL10
gene_set_query	1176	ZNF235	927.3	ARCHS4 Coexpression,1604;Enrichr Queries,766;GTEx Coexpression,412	CXCL10
gene_set_query	1177	ZFP91	928	ARCHS4 Coexpression,437;Enrichr Queries,869;GTEx Coexpression,1478
gene_set_query	1178	ZNF24	928.5	ARCHS4 Coexpression,1206;Enrichr Queries,947;ReMap ChIP-seq,251;GTEx Coexpression,1310
gene_set_query	1179	ZNF383	928.7	ARCHS4 Coexpression,956;Enrichr Queries,749;GTEx Coexpression,1081	CXCL10
gene_set_query	1180	ZNF281	928.7	ARCHS4 Coexpression,1315;Enrichr Queries,1289;GTEx Coexpression,182	LY96
gene_set_query	1181	ZNF232	929	ARCHS4 Coexpression,656;Enrichr Queries,1309;GTEx Coexpression,822
gene_set_query	1182	ZNF414	929	ARCHS4 Coexpression,309;Enrichr Queries,1165;GTEx Coexpression,1313
gene_set_query	1183	ZBTB38	929.3	ARCHS4 Coexpression,225;Enrichr Queries,1301;GTEx Coexpression,1262
gene_set_query	1184	TCF7L1	929.7	ARCHS4 Coexpression,685;Enrichr Queries,565;GTEx Coexpression,1539	CXCL10
gene_set_query	1185	POU3F2	931.3	Literature ChIP-seq,80;ARCHS4 Coexpression,806;Enrichr Queries,1330;GTEx Coexpression,1509	SPP1
gene_set_query	1186	LHX8	932.3	ARCHS4 Coexpression,916;Enrichr Queries,445;GTEx Coexpression,1436	CXCL10
gene_set_query	1187	FOXI2	932.3	ARCHS4 Coexpression,1238;Enrichr Queries,1365;GTEx Coexpression,194	IL1RN
gene_set_query	1188	ZNF77	932.7	ARCHS4 Coexpression,1432;Enrichr Queries,762;GTEx Coexpression,604	CXCL10
gene_set_query	1189	ZNF287	933.3	ARCHS4 Coexpression,1092;Enrichr Queries,595;GTEx Coexpression,1113	CXCL10
gene_set_query	1190	SOX18	934	ARCHS4 Coexpression,1613;Enrichr Queries,244;GTEx Coexpression,945	C3,CXCL10
gene_set_query	1191	ZNF488	935	ARCHS4 Coexpression,1543;Enrichr Queries,327	CXCL10
gene_set_query	1192	ZNF407	935.3	ARCHS4 Coexpression,1585;Enrichr Queries,987;GTEx Coexpression,234
gene_set_query	1193	FEZF1	935.3	ARCHS4 Coexpression,475;Enrichr Queries,1328;GTEx Coexpression,1003
gene_set_query	1194	NKX31	935.5	ARCHS4 Coexpression,421;GTEx Coexpression,1450
gene_set_query	1195	NFE2L1	936	ARCHS4 Coexpression,1310;Enrichr Queries,1079;ReMap ChIP-seq,284;GTEx Coexpression,1071
gene_set_query	1196	ZNF141	937	ARCHS4 Coexpression,1331;Enrichr Queries,778;GTEx Coexpression,702	CXCL10
gene_set_query	1197	ZNF354C	937	ARCHS4 Coexpression,966;Enrichr Queries,677;GTEx Coexpression,1168	CXCL10
gene_set_query	1198	ZNF345	937.3	ARCHS4 Coexpression,1049;Enrichr Queries,637;GTEx Coexpression,1126	CXCL10
gene_set_query	1199	ZNF37A	938	ARCHS4 Coexpression,1216;Enrichr Queries,1036;GTEx Coexpression,562
gene_set_query	1200	ZNF385B	938.3	ARCHS4 Coexpression,792;Enrichr Queries,739;GTEx Coexpression,1284	CXCL10
gene_set_query	1201	TCF15	938.3	ARCHS4 Coexpression,590;Enrichr Queries,714;GTEx Coexpression,1511	CXCL10
gene_set_query	1202	ZNF69	938.3	ARCHS4 Coexpression,1488;Enrichr Queries,293;GTEx Coexpression,1034	CXCL10
gene_set_query	1203	NR2E3	938.5	ARCHS4 Coexpression,1381;Enrichr Queries,496	CXCL10
gene_set_query	1204	MEOX1	939.7	ARCHS4 Coexpression,1626;Enrichr Queries,96;GTEx Coexpression,1097	C3,CXCL10
gene_set_query	1205	ZNF571	940	ARCHS4 Coexpression,947;Enrichr Queries,729;GTEx Coexpression,1144	CXCL10
gene_set_query	1206	ZNF668	940.7	ARCHS4 Coexpression,409;Enrichr Queries,932;GTEx Coexpression,1481
gene_set_query	1207	ZNF460	941	ARCHS4 Coexpression,1566;Enrichr Queries,1158;GTEx Coexpression,99	CD48
gene_set_query	1208	DLX1	944	ARCHS4 Coexpression,989;Enrichr Queries,523;GTEx Coexpression,1320	CXCL10
gene_set_query	1209	ZNF233	944.3	ARCHS4 Coexpression,1240;Enrichr Queries,234;GTEx Coexpression,1359	C3,CXCL10
gene_set_query	1210	ZFP82	945.7	ARCHS4 Coexpression,1554;Enrichr Queries,478;GTEx Coexpression,805	CXCL10
gene_set_query	1211	HOXA6	946	ARCHS4 Coexpression,997;Enrichr Queries,1312;GTEx Coexpression,529
gene_set_query	1212	ZNF197	947.3	ARCHS4 Coexpression,1453;Enrichr Queries,1346;ReMap ChIP-seq,257;GTEx Coexpression,733
gene_set_query	1213	ZNF653	947.3	ARCHS4 Coexpression,1132;Enrichr Queries,1159;GTEx Coexpression,551
gene_set_query	1214	SKOR2	949	ARCHS4 Coexpression,1312;GTEx Coexpression,586
gene_set_query	1215	TFCP2	949.3	ARCHS4 Coexpression,742;Enrichr Queries,1065;GTEx Coexpression,1041
gene_set_query	1216	ZNF131	949.7	ARCHS4 Coexpression,1438;Enrichr Queries,839;GTEx Coexpression,572
gene_set_query	1217	ZNF865	950	ARCHS4 Coexpression,1080;GTEx Coexpression,820
gene_set_query	1218	ZNF133	951	ARCHS4 Coexpression,346;Enrichr Queries,1124;GTEx Coexpression,1383
gene_set_query	1219	ZNF563	951.7	ARCHS4 Coexpression,678;Enrichr Queries,583;GTEx Coexpression,1594	CXCL10
gene_set_query	1220	ZBTB14	952	ARCHS4 Coexpression,1590;GTEx Coexpression,314
gene_set_query	1221	ZNF44	952.3	ARCHS4 Coexpression,937;Enrichr Queries,951;GTEx Coexpression,969
gene_set_query	1222	OTP	952.7	ARCHS4 Coexpression,384;Enrichr Queries,1375;GTEx Coexpression,1099
gene_set_query	1223	ZNF836	953	ARCHS4 Coexpression,837;Enrichr Queries,619;GTEx Coexpression,1403	C3
gene_set_query	1224	ZNF316	953	ARCHS4 Coexpression,862;Enrichr Queries,959;GTEx Coexpression,1038
gene_set_query	1225	ZNF639	953	ARCHS4 Coexpression,1086;Enrichr Queries,926;ReMap ChIP-seq,269;GTEx Coexpression,1531
gene_set_query	1226	ZNF442	953.3	ARCHS4 Coexpression,1426;Enrichr Queries,61;GTEx Coexpression,1373	C3,CXCL10,LY96
gene_set_query	1227	DMBX1	954	ARCHS4 Coexpression,1236;Enrichr Queries,335;GTEx Coexpression,1291	CXCL10
gene_set_query	1228	ZNF606	955	ARCHS4 Coexpression,964;Enrichr Queries,781;GTEx Coexpression,1120	CXCL10
gene_set_query	1229	ZNF480	956.3	ARCHS4 Coexpression,1404;Enrichr Queries,700;GTEx Coexpression,765	CXCL10
gene_set_query	1230	ZNF470	956.7	ARCHS4 Coexpression,944;Enrichr Queries,647;GTEx Coexpression,1279	CXCL10
gene_set_query	1231	GLI3	956.7	ARCHS4 Coexpression,558;Enrichr Queries,1352;GTEx Coexpression,960
gene_set_query	1232	ZBTB20	956.7	ARCHS4 Coexpression,1186;Enrichr Queries,149;GTEx Coexpression,1535	C3,CXCL10
gene_set_query	1233	MYSM1	957	ARCHS4 Coexpression,1205;Enrichr Queries,1147;GTEx Coexpression,519
gene_set_query	1234	ZSCAN5A	957.3	ARCHS4 Coexpression,1085;Enrichr Queries,547;GTEx Coexpression,1240	CXCL10
gene_set_query	1235	ZNF684	958.7	ARCHS4 Coexpression,1024;Enrichr Queries,705;GTEx Coexpression,1147	CXCL10
gene_set_query	1236	ZNF225	959	ARCHS4 Coexpression,666;GTEx Coexpression,1252
gene_set_query	1237	ZNF678	959	ARCHS4 Coexpression,1486;Enrichr Queries,1031;GTEx Coexpression,360
gene_set_query	1238	CHAMP1	959.5	ARCHS4 Coexpression,771;GTEx Coexpression,1148
gene_set_query	1239	PRDM10	959.7	ARCHS4 Coexpression,1097;Enrichr Queries,979;GTEx Coexpression,803
gene_set_query	1240	ZNF699	960.7	ARCHS4 Coexpression,182;Enrichr Queries,1234;GTEx Coexpression,1466	GZMB
gene_set_query	1241	ZNF555	960.7	ARCHS4 Coexpression,829;Enrichr Queries,850;GTEx Coexpression,1203
gene_set_query	1242	ZNF264	961	ARCHS4 Coexpression,983;Enrichr Queries,974;GTEx Coexpression,926
gene_set_query	1243	CENPBD1	961	ARCHS4 Coexpression,886;GTEx Coexpression,1036
gene_set_query	1244	ZNF546	961	ARCHS4 Coexpression,1133;Enrichr Queries,819;GTEx Coexpression,931	CXCL10
gene_set_query	1245	HES4	961	ARCHS4 Coexpression,1276;Enrichr Queries,49;GTEx Coexpression,1558	GBP5,CXCL10,CCL20
gene_set_query	1246	PRDM4	962.7	ARCHS4 Coexpression,1403;Enrichr Queries,1163;GTEx Coexpression,322
gene_set_query	1247	ZNF559	962.7	ARCHS4 Coexpression,624;Enrichr Queries,1081;GTEx Coexpression,1183
gene_set_query	1248	ZNF214	963	ARCHS4 Coexpression,1371;Enrichr Queries,470;GTEx Coexpression,1048	CXCL10
gene_set_query	1249	THRB	963.3	ARCHS4 Coexpression,1274;Enrichr Queries,400;GTEx Coexpression,1216	CXCL10
gene_set_query	1250	TTF1	964.5	ARCHS4 Coexpression,1203;GTEx Coexpression,726
gene_set_query	1251	ZNF180	965.3	ARCHS4 Coexpression,1599;Enrichr Queries,548;GTEx Coexpression,749	CXCL10
gene_set_query	1252	ZNF10	965.7	ARCHS4 Coexpression,914;Enrichr Queries,525;GTEx Coexpression,1458	CXCL10
gene_set_query	1253	TIGD5	966	ARCHS4 Coexpression,913;Enrichr Queries,958;GTEx Coexpression,1027
gene_set_query	1254	ZNF594	966	ARCHS4 Coexpression,1614;Enrichr Queries,834;GTEx Coexpression,450	CXCL10
gene_set_query	1255	ZNF740	966.5	ARCHS4 Coexpression,1229;Enrichr Queries,927;ReMap ChIP-seq,262;GTEx Coexpression,1448
gene_set_query	1256	FOXO6	967.7	ARCHS4 Coexpression,776;Enrichr Queries,1177;GTEx Coexpression,950
gene_set_query	1257	HOXA11	968.3	ARCHS4 Coexpression,697;Enrichr Queries,675;GTEx Coexpression,1533	CXCL10
gene_set_query	1258	ZNF484	969.7	ARCHS4 Coexpression,1607;Enrichr Queries,684;GTEx Coexpression,618	CXCL10
gene_set_query	1259	SOHLH2	970	ARCHS4 Coexpression,868;Enrichr Queries,665;GTEx Coexpression,1377	CXCL10
gene_set_query	1260	SCX	972	ARCHS4 Coexpression,972
gene_set_query	1261	ZNF142	972.7	ARCHS4 Coexpression,1140;Enrichr Queries,946;GTEx Coexpression,832
gene_set_query	1262	ZFP1	973	ARCHS4 Coexpression,901;Enrichr Queries,1116;GTEx Coexpression,902
gene_set_query	1263	GATA5	973	ARCHS4 Coexpression,1018;Enrichr Queries,347;GTEx Coexpression,1554	CXCL10
gene_set_query	1264	IRX6	974.7	ARCHS4 Coexpression,1347;Enrichr Queries,350;GTEx Coexpression,1227	CXCL10
gene_set_query	1265	ZNF688	976	ARCHS4 Coexpression,827;Enrichr Queries,1384;GTEx Coexpression,717
gene_set_query	1266	ZBTB4	978	ARCHS4 Coexpression,1471;Enrichr Queries,1088;GTEx Coexpression,375
gene_set_query	1267	THAP2	979	ARCHS4 Coexpression,1463;Enrichr Queries,629;GTEx Coexpression,845	CXCL10
gene_set_query	1268	TGIF2LY	979.7	ARCHS4 Coexpression,1278;Enrichr Queries,281;GTEx Coexpression,1380	CXCL10
gene_set_query	1269	ZNF275	980.3	ARCHS4 Coexpression,1032;Enrichr Queries,462;GTEx Coexpression,1447	CXCL10
gene_set_query	1270	CENPT	981	ARCHS4 Coexpression,1191;Enrichr Queries,418;GTEx Coexpression,1334	CXCL10
gene_set_query	1271	ZNF285	981.5	ARCHS4 Coexpression,1546;GTEx Coexpression,417
gene_set_query	1272	KCMF1	981.7	ARCHS4 Coexpression,462;Enrichr Queries,965;GTEx Coexpression,1518
gene_set_query	1273	ZXDC	982.7	ARCHS4 Coexpression,848;Enrichr Queries,967;GTEx Coexpression,1133
gene_set_query	1274	TRPS1	983.7	ARCHS4 Coexpression,1494;Enrichr Queries,611;GTEx Coexpression,846	CXCL10
gene_set_query	1275	CIC	984	ARCHS4 Coexpression,1498;Enrichr Queries,879;GTEx Coexpression,575
gene_set_query	1276	EBF4	984	ARCHS4 Coexpression,1408;Enrichr Queries,519;GTEx Coexpression,1025	CXCL10
gene_set_query	1277	ZNF557	984	ARCHS4 Coexpression,931;Enrichr Queries,1053;GTEx Coexpression,968
gene_set_query	1278	ZNF439	984.7	ARCHS4 Coexpression,1099;Enrichr Queries,384;GTEx Coexpression,1471	CXCL10
gene_set_query	1279	ZNF200	984.7	ARCHS4 Coexpression,1122;Enrichr Queries,803;GTEx Coexpression,1029	CXCL10
gene_set_query	1280	GBX2	984.8	Literature ChIP-seq,148;ARCHS4 Coexpression,839;Enrichr Queries,1372;GTEx Coexpression,1580
gene_set_query	1281	GLIS2	985	ARCHS4 Coexpression,1519;Enrichr Queries,572;GTEx Coexpression,864	CXCL10
gene_set_query	1282	TGIF2LX	985.3	ARCHS4 Coexpression,665;Enrichr Queries,709;GTEx Coexpression,1582	CXCL10
gene_set_query	1283	ZXDB	986.3	ARCHS4 Coexpression,1392;Enrichr Queries,711;GTEx Coexpression,856	CXCL10
gene_set_query	1284	HOXD4	986.3	ARCHS4 Coexpression,1109;Enrichr Queries,382;GTEx Coexpression,1468	CXCL10
gene_set_query	1285	ZNF408	987	ARCHS4 Coexpression,534;Enrichr Queries,1182;GTEx Coexpression,1245
gene_set_query	1286	ZNF770	987	ARCHS4 Coexpression,967;Enrichr Queries,1324;GTEx Coexpression,670
gene_set_query	1287	SP7	987.7	ARCHS4 Coexpression,1499;Enrichr Queries,511;GTEx Coexpression,953	CXCL10
gene_set_query	1288	ZNF473	988	ARCHS4 Coexpression,702;Enrichr Queries,1307;GTEx Coexpression,955
gene_set_query	1289	PRDM6	988.3	ARCHS4 Coexpression,1365;Enrichr Queries,433;GTEx Coexpression,1167	CXCL10
gene_set_query	1290	NFATC4	988.7	ARCHS4 Coexpression,1045;Enrichr Queries,690;GTEx Coexpression,1231	CXCL10
gene_set_query	1291	THAP6	988.7	ARCHS4 Coexpression,1118;Enrichr Queries,1132;GTEx Coexpression,716
gene_set_query	1292	NR6A1	989.3	ARCHS4 Coexpression,845;Enrichr Queries,1216;GTEx Coexpression,907
gene_set_query	1293	HOXD3	989.7	ARCHS4 Coexpression,1055;Enrichr Queries,437;GTEx Coexpression,1477	CXCL10
gene_set_query	1294	ZNF221	989.7	ARCHS4 Coexpression,1533;Enrichr Queries,594;GTEx Coexpression,842	CXCL10
gene_set_query	1295	TCFL5	990	ARCHS4 Coexpression,1617;Enrichr Queries,556;GTEx Coexpression,797	CXCL10
gene_set_query	1296	MSX1	990	ARCHS4 Coexpression,809;Enrichr Queries,585;GTEx Coexpression,1576	CXCL10
gene_set_query	1297	FOXD3	991.3	ARCHS4 Coexpression,414;Enrichr Queries,1380;GTEx Coexpression,1180
gene_set_query	1298	ZFP90	992	ARCHS4 Coexpression,930;Enrichr Queries,935;GTEx Coexpression,1111
gene_set_query	1299	JRKL	993.3	ARCHS4 Coexpression,598;Enrichr Queries,842;GTEx Coexpression,1540
gene_set_query	1300	ZNF791	994.7	ARCHS4 Coexpression,1051;Enrichr Queries,1223;GTEx Coexpression,710
gene_set_query	1301	RAX2	998	ARCHS4 Coexpression,826;Enrichr Queries,1327;GTEx Coexpression,841
gene_set_query	1302	GMEB2	999	ARCHS4 Coexpression,1103;Enrichr Queries,956;GTEx Coexpression,938
gene_set_query	1303	SOX4	999	ARCHS4 Coexpression,946;Enrichr Queries,617;GTEx Coexpression,1434	CXCL10
gene_set_query	1304	CXXC5	999	ARCHS4 Coexpression,1343;GTEx Coexpression,655
gene_set_query	1305	PCGF6	999.3	ARCHS4 Coexpression,1235;Enrichr Queries,1051;GTEx Coexpression,712
gene_set_query	1306	ZNF519	1001	ARCHS4 Coexpression,902;Enrichr Queries,1320;GTEx Coexpression,781
gene_set_query	1307	ZNF730	1001	ARCHS4 Coexpression,1551;GTEx Coexpression,451
gene_set_query	1308	ESX1	1001	ARCHS4 Coexpression,1627;Enrichr Queries,342;GTEx Coexpression,1035	CXCL10
gene_set_query	1309	TBPL2	1002	ARCHS4 Coexpression,1545;GTEx Coexpression,459
gene_set_query	1310	TIGD1	1004	ARCHS4 Coexpression,922;GTEx Coexpression,1085
gene_set_query	1311	PRDM8	1004	ARCHS4 Coexpression,908;Enrichr Queries,510;GTEx Coexpression,1595	CXCL10
gene_set_query	1312	SATB2	1006	ARCHS4 Coexpression,1057;Enrichr Queries,1318;GTEx Coexpression,642
gene_set_query	1313	ZNF808	1006	ARCHS4 Coexpression,1304;Enrichr Queries,528;GTEx Coexpression,1186	CXCL10
gene_set_query	1314	HOXA10	1007	ARCHS4 Coexpression,1221;Enrichr Queries,676;GTEx Coexpression,1123	CXCL10
gene_set_query	1315	THAP3	1007	ARCHS4 Coexpression,438;Enrichr Queries,1095;GTEx Coexpression,1488
gene_set_query	1316	PRR12	1008	ARCHS4 Coexpression,1068;Enrichr Queries,952;GTEx Coexpression,1004
gene_set_query	1317	YBX1	1009	ARCHS4 Coexpression,774;Enrichr Queries,976;GTEx Coexpression,1276
gene_set_query	1318	PRMT3	1010	ARCHS4 Coexpression,984;Enrichr Queries,1050;GTEx Coexpression,997
gene_set_query	1319	DBX1	1011	ARCHS4 Coexpression,789;Enrichr Queries,1351;GTEx Coexpression,893
gene_set_query	1320	ZBTB21	1012	ARCHS4 Coexpression,1046;GTEx Coexpression,977
gene_set_query	1321	ZNF253	1012	ARCHS4 Coexpression,1460;Enrichr Queries,746;GTEx Coexpression,829	CXCL10
gene_set_query	1322	DUXA	1012	ARCHS4 Coexpression,1225;Enrichr Queries,210;GTEx Coexpression,1602	C3,CXCL10
gene_set_query	1323	ZNF726	1013	ARCHS4 Coexpression,1380;GTEx Coexpression,645
gene_set_query	1324	ZIM2	1013	ARCHS4 Coexpression,610;Enrichr Queries,822;GTEx Coexpression,1606	CXCL10
gene_set_query	1325	ZNF526	1013	ARCHS4 Coexpression,1352;Enrichr Queries,825;GTEx Coexpression,861	CXCL10
gene_set_query	1326	ZNF728	1015	ARCHS4 Coexpression,1082;GTEx Coexpression,947
gene_set_query	1327	ZNF544	1015	ARCHS4 Coexpression,1207;Enrichr Queries,728;GTEx Coexpression,1110	CXCL10
gene_set_query	1328	POU5F2	1016	ARCHS4 Coexpression,1036;GTEx Coexpression,996
gene_set_query	1329	TBPL1	1019	ARCHS4 Coexpression,677;GTEx Coexpression,1360
gene_set_query	1330	NR2C1	1019	ARCHS4 Coexpression,1536;Enrichr Queries,925;GTEx Coexpression,597
gene_set_query	1331	NKX21	1020	ARCHS4 Coexpression,1273;GTEx Coexpression,766
gene_set_query	1332	ZNF529	1020	ARCHS4 Coexpression,1004;Enrichr Queries,1046;GTEx Coexpression,1010
gene_set_query	1333	CBLL2	1021	ARCHS4 Coexpression,732;Enrichr Queries,738;GTEx Coexpression,1592	CXCL10
gene_set_query	1334	ZNF676	1022	ARCHS4 Coexpression,1502;Enrichr Queries,228;GTEx Coexpression,1335	C3,CXCL10
gene_set_query	1335	THAP12	1022	ARCHS4 Coexpression,1223;GTEx Coexpression,821
gene_set_query	1336	ZNF134	1023	ARCHS4 Coexpression,1518;Enrichr Queries,1210;GTEx Coexpression,341
gene_set_query	1337	ZNF827	1024	ARCHS4 Coexpression,843;Enrichr Queries,1218;GTEx Coexpression,1011
gene_set_query	1338	ZNF705D	1025	ARCHS4 Coexpression,1131;Enrichr Queries,686;GTEx Coexpression,1257	CXCL10
gene_set_query	1339	HMX1	1025	ARCHS4 Coexpression,1241;Enrichr Queries,285;GTEx Coexpression,1550	CXCL10
gene_set_query	1340	ZNF430	1026	ARCHS4 Coexpression,1094;Enrichr Queries,1360;GTEx Coexpression,623
gene_set_query	1341	LHX9	1026	ARCHS4 Coexpression,297;Enrichr Queries,1290;GTEx Coexpression,1491
gene_set_query	1342	PRRX1	1026	ARCHS4 Coexpression,1372;Enrichr Queries,114;GTEx Coexpression,1593	C3,CXCL10
gene_set_query	1343	ZFP62	1027	ARCHS4 Coexpression,1481;Enrichr Queries,1166;GTEx Coexpression,433
gene_set_query	1344	ZNF714	1027	ARCHS4 Coexpression,1592;Enrichr Queries,1222;GTEx Coexpression,266
gene_set_query	1345	ZNF320	1027	ARCHS4 Coexpression,932;Enrichr Queries,1175;GTEx Coexpression,975
gene_set_query	1346	TSHZ1	1029	ARCHS4 Coexpression,1557;Enrichr Queries,1300;GTEx Coexpression,229
gene_set_query	1347	ZNF136	1029	ARCHS4 Coexpression,449;Enrichr Queries,1333;GTEx Coexpression,1306
gene_set_query	1348	MEIS3	1030	ARCHS4 Coexpression,1576;Enrichr Queries,238;GTEx Coexpression,1277	C3,CXCL10
gene_set_query	1349	FOXB2	1031	ARCHS4 Coexpression,265;Enrichr Queries,1403;GTEx Coexpression,1424
gene_set_query	1350	HOMEZ	1032	ARCHS4 Coexpression,761;Enrichr Queries,998;GTEx Coexpression,1337
gene_set_query	1351	NFXL1	1032	ARCHS4 Coexpression,1135;Enrichr Queries,796;GTEx Coexpression,1166	CXCL10
gene_set_query	1352	ZNF630	1033	ARCHS4 Coexpression,691;GTEx Coexpression,1374
gene_set_query	1353	HEY1	1033	ARCHS4 Coexpression,1415;Enrichr Queries,136;GTEx Coexpression,1547	C3,CXCL10
gene_set_query	1354	GLI2	1033	ARCHS4 Coexpression,378;Enrichr Queries,1370;GTEx Coexpression,1352
gene_set_query	1355	ARGFX	1034	ARCHS4 Coexpression,1044;Enrichr Queries,1012;GTEx Coexpression,1045
gene_set_query	1356	ZNF501	1034	ARCHS4 Coexpression,1442;Enrichr Queries,744;GTEx Coexpression,916	CXCL10
gene_set_query	1357	ZNF669	1036	ARCHS4 Coexpression,1542;Enrichr Queries,1293;GTEx Coexpression,274
gene_set_query	1358	DPF1	1037	ARCHS4 Coexpression,1280;Enrichr Queries,1296;GTEx Coexpression,534
gene_set_query	1359	SNAPC5	1037	ARCHS4 Coexpression,618;GTEx Coexpression,1456
gene_set_query	1360	SP3	1038	ARCHS4 Coexpression,1050;Enrichr Queries,1123;GTEx Coexpression,942
gene_set_query	1361	RLF	1040	ARCHS4 Coexpression,1593;Enrichr Queries,885;GTEx Coexpression,643
gene_set_query	1362	ZNF513	1040	ARCHS4 Coexpression,423;Enrichr Queries,1267;GTEx Coexpression,1431
gene_set_query	1363	ZNF579	1041	ARCHS4 Coexpression,844;Enrichr Queries,1349;GTEx Coexpression,929
gene_set_query	1364	ZNF879	1043	ARCHS4 Coexpression,1374;GTEx Coexpression,711
gene_set_query	1365	ZSCAN26	1043	ARCHS4 Coexpression,1300;GTEx Coexpression,785
gene_set_query	1366	AHCTF1	1043	ARCHS4 Coexpression,1261;Enrichr Queries,1030;GTEx Coexpression,837
gene_set_query	1367	MBNL2	1043	ARCHS4 Coexpression,532;Enrichr Queries,1245;GTEx Coexpression,1351
gene_set_query	1368	MTERF3	1044	ARCHS4 Coexpression,1293;GTEx Coexpression,794
gene_set_query	1369	ZNF835	1044	ARCHS4 Coexpression,1532;Enrichr Queries,586;GTEx Coexpression,1014	CXCL10
gene_set_query	1370	NFIX	1044	ARCHS4 Coexpression,1324;Enrichr Queries,1203;GTEx Coexpression,606
gene_set_query	1371	ZNF705G	1045	ARCHS4 Coexpression,614;GTEx Coexpression,1475
gene_set_query	1372	PATZ1	1046	ARCHS4 Coexpression,518;Enrichr Queries,1071;GTEx Coexpression,1548
gene_set_query	1373	ZNF283	1046	ARCHS4 Coexpression,1407;Enrichr Queries,598;GTEx Coexpression,1132	CXCL10
gene_set_query	1374	FOXS1	1047	ARCHS4 Coexpression,1535;Enrichr Queries,99;GTEx Coexpression,1506	C3,CXCL10
gene_set_query	1375	ZNF837	1050	ARCHS4 Coexpression,657;Enrichr Queries,1397;GTEx Coexpression,1096
gene_set_query	1376	PHF1	1052	ARCHS4 Coexpression,974;GTEx Coexpression,1129
gene_set_query	1377	ZSCAN23	1052	ARCHS4 Coexpression,1511;Enrichr Queries,732;GTEx Coexpression,914	CXCL10
gene_set_query	1378	ZBTB41	1053	ARCHS4 Coexpression,1506;Enrichr Queries,1035;GTEx Coexpression,617
gene_set_query	1379	CARF	1053	ARCHS4 Coexpression,1034;GTEx Coexpression,1072
gene_set_query	1380	ZBED1	1055	ARCHS4 Coexpression,1321;Enrichr Queries,1404;ReMap ChIP-seq,8;GTEx Coexpression,1485	HLA-DMB,GPR183,CD48
gene_set_query	1381	ZNF420	1055	ARCHS4 Coexpression,1335;Enrichr Queries,1367;GTEx Coexpression,462
gene_set_query	1382	ZNF500	1055	ARCHS4 Coexpression,1569;Enrichr Queries,1109;GTEx Coexpression,487
gene_set_query	1383	ZNF761	1055	ARCHS4 Coexpression,1270;Enrichr Queries,376;GTEx Coexpression,1520	CXCL10
gene_set_query	1384	ZNF268	1055	ARCHS4 Coexpression,1161;Enrichr Queries,444;GTEx Coexpression,1561	CXCL10
gene_set_query	1385	KLF7	1055	ARCHS4 Coexpression,566;Enrichr Queries,1161;GTEx Coexpression,1439
gene_set_query	1386	MECP2	1056	ARCHS4 Coexpression,1491;Enrichr Queries,1002;GTEx Coexpression,676
gene_set_query	1387	ZNF729	1057	ARCHS4 Coexpression,1174;GTEx Coexpression,940
gene_set_query	1388	USF3	1057	ARCHS4 Coexpression,1182;GTEx Coexpression,932
gene_set_query	1389	VSX2	1058	ARCHS4 Coexpression,395;Enrichr Queries,1394;GTEx Coexpression,1385
gene_set_query	1390	HOXA5	1060	ARCHS4 Coexpression,950;Enrichr Queries,693;GTEx Coexpression,1536	CXCL10
gene_set_query	1391	DR1	1060	ARCHS4 Coexpression,1586;Enrichr Queries,1062;GTEx Coexpression,533
gene_set_query	1392	SGSM2	1061	ARCHS4 Coexpression,1414;GTEx Coexpression,708
gene_set_query	1393	TEAD1	1061	ARCHS4 Coexpression,1549;Enrichr Queries,1261;ReMap ChIP-seq,239;GTEx Coexpression,1195
gene_set_query	1394	WIZ	1061	ARCHS4 Coexpression,1076;Enrichr Queries,1189;GTEx Coexpression,919
gene_set_query	1395	AHDC1	1062	ARCHS4 Coexpression,1501;Enrichr Queries,1137;GTEx Coexpression,547
gene_set_query	1396	GMEB1	1062	ARCHS4 Coexpression,1219;Enrichr Queries,1184;GTEx Coexpression,783
gene_set_query	1397	ZNF280B	1063	ARCHS4 Coexpression,1332;Enrichr Queries,793	CXCL10
gene_set_query	1398	ZNF433	1063	ARCHS4 Coexpression,1333;Enrichr Queries,476;GTEx Coexpression,1379	CXCL10
gene_set_query	1399	TCF23	1064	ARCHS4 Coexpression,1470;Enrichr Queries,127;GTEx Coexpression,1596	C3,CXCL10
gene_set_query	1400	ZNF624	1064	ARCHS4 Coexpression,1495;Enrichr Queries,408;GTEx Coexpression,1290	CXCL10
gene_set_query	1401	TBX18	1065	ARCHS4 Coexpression,1445;Enrichr Queries,420;GTEx Coexpression,1329	CXCL10
gene_set_query	1402	THRA	1067	Literature ChIP-seq,151;ARCHS4 Coexpression,1579;Enrichr Queries,1232;GTEx Coexpression,1305
gene_set_query	1403	OLIG2	1067	Literature ChIP-seq,86;ARCHS4 Coexpression,1398;Enrichr Queries,1366;GTEx Coexpression,1418	LAG3
gene_set_query	1404	ZNF575	1068	ARCHS4 Coexpression,1440;Enrichr Queries,458;GTEx Coexpression,1307	CXCL10
gene_set_query	1405	ZNF525	1069	ARCHS4 Coexpression,1025;GTEx Coexpression,1112
gene_set_query	1406	SETDB2	1070	ARCHS4 Coexpression,1121;Enrichr Queries,827;GTEx Coexpression,1261	CXCL10
gene_set_query	1407	ZNF419	1071	ARCHS4 Coexpression,1023;Enrichr Queries,1215;GTEx Coexpression,976
gene_set_query	1408	VAX1	1072	ARCHS4 Coexpression,560;Enrichr Queries,1387;GTEx Coexpression,1270
gene_set_query	1409	LBX1	1073	ARCHS4 Coexpression,674;Enrichr Queries,1399;GTEx Coexpression,1146
gene_set_query	1410	SOX1	1073	ARCHS4 Coexpression,617;Enrichr Queries,1392;GTEx Coexpression,1210
gene_set_query	1411	ZNF440	1073	ARCHS4 Coexpression,1126;Enrichr Queries,1304;GTEx Coexpression,790
gene_set_query	1412	REPIN1	1074	ARCHS4 Coexpression,1048;Enrichr Queries,1299;GTEx Coexpression,875
gene_set_query	1413	ZNF195	1074	ARCHS4 Coexpression,1384;Enrichr Queries,1201;GTEx Coexpression,637
gene_set_query	1414	ZNF184	1074	ARCHS4 Coexpression,1156;Enrichr Queries,768;GTEx Coexpression,1298	CXCL10
gene_set_query	1415	ZNF346	1075	ARCHS4 Coexpression,1154;Enrichr Queries,984;GTEx Coexpression,1086
gene_set_query	1416	HOXD8	1075	ARCHS4 Coexpression,1425;Enrichr Queries,389;GTEx Coexpression,1412	CXCL10
gene_set_query	1417	ZNF311	1076	ARCHS4 Coexpression,1603;Enrichr Queries,83;GTEx Coexpression,1541	C3,CXCL10
gene_set_query	1418	ZNF572	1076	ARCHS4 Coexpression,855;Enrichr Queries,802;GTEx Coexpression,1571	CXCL10
gene_set_query	1419	SPEN	1076	ARCHS4 Coexpression,948;GTEx Coexpression,1204
gene_set_query	1420	ZNF512	1078	ARCHS4 Coexpression,928;Enrichr Queries,1119;GTEx Coexpression,1187
gene_set_query	1421	ZNF605	1080	ARCHS4 Coexpression,1227;Enrichr Queries,660;GTEx Coexpression,1354	CXCL10
gene_set_query	1422	ZNF708	1082	ARCHS4 Coexpression,1493;Enrichr Queries,1212;GTEx Coexpression,540
gene_set_query	1423	ZBTB18	1082	ARCHS4 Coexpression,1520;GTEx Coexpression,644
gene_set_query	1424	MKX	1083	ARCHS4 Coexpression,1517;Enrichr Queries,135;GTEx Coexpression,1597	C3,CXCL10
gene_set_query	1425	ZNF674	1083	ARCHS4 Coexpression,1363;Enrichr Queries,1374;GTEx Coexpression,512
gene_set_query	1426	ZNF567	1084	ARCHS4 Coexpression,514;Enrichr Queries,1340;GTEx Coexpression,1399
gene_set_query	1427	ZSCAN2	1085	ARCHS4 Coexpression,1572;Enrichr Queries,652;GTEx Coexpression,1031	CXCL10
gene_set_query	1428	ZNF138	1086	ARCHS4 Coexpression,1500;Enrichr Queries,1230;GTEx Coexpression,527
gene_set_query	1429	ZNF644	1089	ARCHS4 Coexpression,1528;Enrichr Queries,1308;ReMap ChIP-seq,225;GTEx Coexpression,1293
gene_set_query	1430	SOX3	1089	ARCHS4 Coexpression,699;Enrichr Queries,1276;GTEx Coexpression,1292
gene_set_query	1431	PTF1A	1090	ARCHS4 Coexpression,1277;Enrichr Queries,1378;GTEx Coexpression,615
gene_set_query	1432	ONECUT3	1091	ARCHS4 Coexpression,1318;Enrichr Queries,1341;GTEx Coexpression,613
gene_set_query	1433	GLIS1	1093	ARCHS4 Coexpression,1562;Enrichr Queries,346;GTEx Coexpression,1370	CXCL10
gene_set_query	1434	NPAS3	1095	ARCHS4 Coexpression,745;Enrichr Queries,1112;GTEx Coexpression,1427
gene_set_query	1435	ZNF829	1096	ARCHS4 Coexpression,874;Enrichr Queries,1099;GTEx Coexpression,1315
gene_set_query	1436	ZNF506	1096	ARCHS4 Coexpression,1244;Enrichr Queries,1133;GTEx Coexpression,912
gene_set_query	1437	ZNF775	1098	ARCHS4 Coexpression,915;Enrichr Queries,1256;GTEx Coexpression,1122
gene_set_query	1438	DPRX	1098	ARCHS4 Coexpression,1375;Enrichr Queries,402;GTEx Coexpression,1517	CXCL10
gene_set_query	1439	KLF16	1099	ARCHS4 Coexpression,1195;Enrichr Queries,1019;GTEx Coexpression,1084
gene_set_query	1440	ZNF621	1100	ARCHS4 Coexpression,1289;Enrichr Queries,858;GTEx Coexpression,1154
gene_set_query	1441	ZNF736	1102	ARCHS4 Coexpression,802;GTEx Coexpression,1401
gene_set_query	1442	ZNF181	1102	ARCHS4 Coexpression,1354;Enrichr Queries,1316;GTEx Coexpression,635
gene_set_query	1443	ZNF512B	1102	ARCHS4 Coexpression,985;Enrichr Queries,859;GTEx Coexpression,1462
gene_set_query	1444	NEUROD4	1102	ARCHS4 Coexpression,1565;Enrichr Queries,654;GTEx Coexpression,1088	CXCL10
gene_set_query	1445	MSANTD4	1105	ARCHS4 Coexpression,653;GTEx Coexpression,1556
gene_set_query	1446	ZNF780B	1105	ARCHS4 Coexpression,911;Enrichr Queries,1056;GTEx Coexpression,1349
gene_set_query	1447	TERB1	1106	ARCHS4 Coexpression,1544;GTEx Coexpression,667
gene_set_query	1448	ZNF334	1107	ARCHS4 Coexpression,1496;Enrichr Queries,681;GTEx Coexpression,1143	CXCL10
gene_set_query	1449	ZNF12	1107	ARCHS4 Coexpression,1113;Enrichr Queries,1191;GTEx Coexpression,1018
gene_set_query	1450	ZNF772	1108	ARCHS4 Coexpression,1531;Enrichr Queries,1057;GTEx Coexpression,736
gene_set_query	1451	FAM170A	1111	ARCHS4 Coexpression,1319;Enrichr Queries,669;GTEx Coexpression,1345	CXCL10
gene_set_query	1452	TSC22D1	1111	ARCHS4 Coexpression,1134;Enrichr Queries,1272;GTEx Coexpression,928
gene_set_query	1453	THAP4	1114	ARCHS4 Coexpression,808;Enrichr Queries,1090;GTEx Coexpression,1444
gene_set_query	1454	TMF1	1114	ARCHS4 Coexpression,627;GTEx Coexpression,1601
gene_set_query	1455	HSF2	1115	ARCHS4 Coexpression,1226;Enrichr Queries,699;GTEx Coexpression,1419	CXCL10
gene_set_query	1456	ZNF479	1117	ARCHS4 Coexpression,1373;Enrichr Queries,469;GTEx Coexpression,1508	CXCL10
gene_set_query	1457	PAX7	1120	ARCHS4 Coexpression,842;Enrichr Queries,1310;GTEx Coexpression,1208
gene_set_query	1458	ZNF716	1120	ARCHS4 Coexpression,1346;Enrichr Queries,875;GTEx Coexpression,1139
gene_set_query	1459	TIGD7	1120	ARCHS4 Coexpression,1386;Enrichr Queries,1382;GTEx Coexpression,593
gene_set_query	1460	ZNF8	1123	ARCHS4 Coexpression,1285;Enrichr Queries,961
gene_set_query	1461	ZNF616	1123	ARCHS4 Coexpression,1560;Enrichr Queries,411;GTEx Coexpression,1398	CXCL10
gene_set_query	1462	ZNF444	1125	ARCHS4 Coexpression,1401;Enrichr Queries,1238;GTEx Coexpression,737
gene_set_query	1463	ZNF561	1127	ARCHS4 Coexpression,1129;Enrichr Queries,1343;GTEx Coexpression,909
gene_set_query	1464	ZNF524	1127	ARCHS4 Coexpression,936;Enrichr Queries,1383;GTEx Coexpression,1063
gene_set_query	1465	ZNF492	1130	ARCHS4 Coexpression,1567;GTEx Coexpression,693
gene_set_query	1466	AEBP2	1131	ARCHS4 Coexpression,1330;Enrichr Queries,1194;GTEx Coexpression,868
gene_set_query	1467	ZNF507	1131	ARCHS4 Coexpression,1168;Enrichr Queries,1313;GTEx Coexpression,911
gene_set_query	1468	PEG3	1131	ARCHS4 Coexpression,1040;GTEx Coexpression,1222
gene_set_query	1469	TIGD4	1132	ARCHS4 Coexpression,1356;Enrichr Queries,441;GTEx Coexpression,1598	CXCL10
gene_set_query	1470	ZSCAN22	1132	ARCHS4 Coexpression,1100;Enrichr Queries,1069;GTEx Coexpression,1226
gene_set_query	1471	ZNF721	1132	ARCHS4 Coexpression,1466;Enrichr Queries,1236;GTEx Coexpression,694
gene_set_query	1472	SLC2A4RG	1133	ARCHS4 Coexpression,979;Enrichr Queries,1381;GTEx Coexpression,1039
gene_set_query	1473	ZNF830	1133	ARCHS4 Coexpression,1116;Enrichr Queries,942;GTEx Coexpression,1342
gene_set_query	1474	MEF2D	1135	ARCHS4 Coexpression,1138;Enrichr Queries,1037;GTEx Coexpression,1229
gene_set_query	1475	GSX1	1137	ARCHS4 Coexpression,1031;Enrichr Queries,1391;GTEx Coexpression,990
gene_set_query	1476	MTERF2	1138	ARCHS4 Coexpression,871;GTEx Coexpression,1404
gene_set_query	1477	ZNF451	1139	ARCHS4 Coexpression,1328;Enrichr Queries,1111;GTEx Coexpression,978
gene_set_query	1478	DLX6	1140	ARCHS4 Coexpression,996;Enrichr Queries,1358;GTEx Coexpression,1067
gene_set_query	1479	OLIG1	1141	ARCHS4 Coexpression,1625;Enrichr Queries,435;GTEx Coexpression,1362	CXCL10
gene_set_query	1480	ZNF81	1142	ARCHS4 Coexpression,1538;Enrichr Queries,1180;GTEx Coexpression,707
gene_set_query	1481	SOX8	1142	ARCHS4 Coexpression,1594;Enrichr Queries,248;GTEx Coexpression,1584	C3,CXCL10
gene_set_query	1482	ZNF487	1145	ARCHS4 Coexpression,1283;Enrichr Queries,608;GTEx Coexpression,1545	CXCL10
gene_set_query	1483	ZGLP1	1146	ARCHS4 Coexpression,1513;GTEx Coexpression,779
gene_set_query	1484	YY2	1149	ARCHS4 Coexpression,1612;Enrichr Queries,591;GTEx Coexpression,1244	CXCL10
gene_set_query	1485	C11ORF95	1152	GTEx Coexpression,1152
gene_set_query	1486	ZNF548	1153	ARCHS4 Coexpression,1158;Enrichr Queries,1164;GTEx Coexpression,1136
gene_set_query	1487	KAT7	1155	ARCHS4 Coexpression,1108;GTEx Coexpression,1201
gene_set_query	1488	AKAP8L	1159	ARCHS4 Coexpression,1150;Enrichr Queries,1027;GTEx Coexpression,1300
gene_set_query	1489	ZNF362	1160	ARCHS4 Coexpression,1406;Enrichr Queries,1221;GTEx Coexpression,853
gene_set_query	1490	ZNF614	1161	ARCHS4 Coexpression,1329;GTEx Coexpression,992
gene_set_query	1491	PHF20	1161	ARCHS4 Coexpression,1393;Enrichr Queries,896;GTEx Coexpression,1193
gene_set_query	1492	FOXC2	1161	ARCHS4 Coexpression,1385;Enrichr Queries,533;GTEx Coexpression,1564	CXCL10
gene_set_query	1493	ZBTB26	1161	ARCHS4 Coexpression,1146;Enrichr Queries,997;GTEx Coexpression,1340
gene_set_query	1494	HDX	1163	ARCHS4 Coexpression,1350;Enrichr Queries,747;GTEx Coexpression,1391	CXCL10
gene_set_query	1495	ZBTB8B	1163	ARCHS4 Coexpression,1170;GTEx Coexpression,1156
gene_set_query	1496	SCRT1	1164	ARCHS4 Coexpression,1475;Enrichr Queries,853
gene_set_query	1497	ZFP64	1164	ARCHS4 Coexpression,1461;Enrichr Queries,1032;GTEx Coexpression,1000
gene_set_query	1498	ZNF747	1166	ARCHS4 Coexpression,1145;Enrichr Queries,1369;GTEx Coexpression,984
gene_set_query	1499	TFAP2D	1166	ARCHS4 Coexpression,740;Enrichr Queries,1314;GTEx Coexpression,1445
gene_set_query	1500	ZNF551	1166	ARCHS4 Coexpression,1180;Enrichr Queries,1224;GTEx Coexpression,1095
gene_set_query	1501	SKIL	1167	ARCHS4 Coexpression,1431;Enrichr Queries,706;GTEx Coexpression,1364	CXCL10
gene_set_query	1502	ZNF397	1170	ARCHS4 Coexpression,1148;GTEx Coexpression,1192
gene_set_query	1503	SOX5	1171	ARCHS4 Coexpression,1291;Enrichr Queries,618;GTEx Coexpression,1603	CXCL10
gene_set_query	1504	NKX63	1171	ARCHS4 Coexpression,1615;GTEx Coexpression,727
gene_set_query	1505	ZNF112	1173	ARCHS4 Coexpression,1537;GTEx Coexpression,808
gene_set_query	1506	NOTO	1173	ARCHS4 Coexpression,795;Enrichr Queries,1401;GTEx Coexpression,1324
gene_set_query	1507	ATMIN	1174	ARCHS4 Coexpression,1179;Enrichr Queries,1128;GTEx Coexpression,1214
gene_set_query	1508	SOHLH1	1175	ARCHS4 Coexpression,1286;Enrichr Queries,770;GTEx Coexpression,1469	CXCL10
gene_set_query	1509	ARHGAP35	1176	ARCHS4 Coexpression,888;GTEx Coexpression,1463
gene_set_query	1510	ZNF800	1176	ARCHS4 Coexpression,1368;Enrichr Queries,1028;GTEx Coexpression,1131
gene_set_query	1511	DRGX	1178	ARCHS4 Coexpression,711;Enrichr Queries,1237;GTEx Coexpression,1585
gene_set_query	1512	ZNF22	1179	ARCHS4 Coexpression,1263;Enrichr Queries,1336;GTEx Coexpression,939
gene_set_query	1513	ZNF121	1180	ARCHS4 Coexpression,1623;Enrichr Queries,1339;GTEx Coexpression,577
gene_set_query	1514	CGGBP1	1181	ARCHS4 Coexpression,846;GTEx Coexpression,1516
gene_set_query	1515	LCOR	1182	ARCHS4 Coexpression,1561;Enrichr Queries,978;GTEx Coexpression,1006
gene_set_query	1516	ZBTB44	1182	ARCHS4 Coexpression,1272;Enrichr Queries,1044;GTEx Coexpression,1230
gene_set_query	1517	L3MBTL4	1183	ARCHS4 Coexpression,1539;GTEx Coexpression,826
gene_set_query	1518	ZNF680	1184	ARCHS4 Coexpression,1427;Enrichr Queries,1183;GTEx Coexpression,941
gene_set_query	1519	MBD6	1184	ARCHS4 Coexpression,1079;GTEx Coexpression,1289
gene_set_query	1520	ZNF768	1187	ARCHS4 Coexpression,716;Enrichr Queries,1357;GTEx Coexpression,1487
gene_set_query	1521	ZNF84	1188	ARCHS4 Coexpression,1124;Enrichr Queries,1321;GTEx Coexpression,1118
gene_set_query	1522	BARHL1	1188	ARCHS4 Coexpression,1525;Enrichr Queries,1354;GTEx Coexpression,685
gene_set_query	1523	FOXL1	1191	ARCHS4 Coexpression,1476;Enrichr Queries,715;GTEx Coexpression,1382	CXCL10
gene_set_query	1524	ZNF140	1195	ARCHS4 Coexpression,1419;Enrichr Queries,627;GTEx Coexpression,1538	CXCL10
gene_set_query	1525	SAFB2	1195	ARCHS4 Coexpression,1078;GTEx Coexpression,1312
gene_set_query	1526	ZNF367	1195	ARCHS4 Coexpression,1571;Enrichr Queries,1326;GTEx Coexpression,689
gene_set_query	1527	ZNF449	1197	ARCHS4 Coexpression,1587;Enrichr Queries,748;GTEx Coexpression,1256	CXCL10
gene_set_query	1528	POGK	1197	ARCHS4 Coexpression,1110;Enrichr Queries,1077;GTEx Coexpression,1405
gene_set_query	1529	ZNF664	1201	ARCHS4 Coexpression,1232;Enrichr Queries,897;GTEx Coexpression,1473
gene_set_query	1530	ZNF280D	1202	ARCHS4 Coexpression,883;Enrichr Queries,1306;GTEx Coexpression,1417
gene_set_query	1531	ZNF530	1202	ARCHS4 Coexpression,1578;Enrichr Queries,1233;GTEx Coexpression,795
gene_set_query	1532	ZNF211	1203	ARCHS4 Coexpression,1357;Enrichr Queries,800;GTEx Coexpression,1451	CXCL10
gene_set_query	1533	ZNF587	1204	ARCHS4 Coexpression,1091;Enrichr Queries,1295;GTEx Coexpression,1225
gene_set_query	1534	FOXD1	1204	ARCHS4 Coexpression,962;GTEx Coexpression,1446
gene_set_query	1535	ZNF286A	1205	ARCHS4 Coexpression,1345;Enrichr Queries,1193;GTEx Coexpression,1076
gene_set_query	1536	ZNF700	1205	ARCHS4 Coexpression,1450;Enrichr Queries,986;GTEx Coexpression,1178
gene_set_query	1537	DBX2	1209	ARCHS4 Coexpression,1595;Enrichr Queries,623;GTEx Coexpression,1409	CXCL10
gene_set_query	1538	ZNF85	1209	ARCHS4 Coexpression,1540;Enrichr Queries,900;GTEx Coexpression,1188
gene_set_query	1539	ZNF395	1213	ARCHS4 Coexpression,1058;Enrichr Queries,1173;GTEx Coexpression,1407
gene_set_query	1540	ZBTB47	1214	ARCHS4 Coexpression,909;Enrichr Queries,1239;GTEx Coexpression,1494
gene_set_query	1541	NFIA	1215	ARCHS4 Coexpression,1228;Enrichr Queries,1262;GTEx Coexpression,1155
gene_set_query	1542	SIX3	1217	ARCHS4 Coexpression,1361;Enrichr Queries,1368;GTEx Coexpression,923
gene_set_query	1543	ZNF254	1218	ARCHS4 Coexpression,1389;Enrichr Queries,1085;GTEx Coexpression,1181
gene_set_query	1544	ZNF774	1219	ARCHS4 Coexpression,1478;Enrichr Queries,963;GTEx Coexpression,1215
gene_set_query	1545	TBR1	1220	ARCHS4 Coexpression,1127;Enrichr Queries,1139;GTEx Coexpression,1393
gene_set_query	1546	FIZ1	1220	ARCHS4 Coexpression,1230;Enrichr Queries,878;GTEx Coexpression,1551
gene_set_query	1547	RBCK1	1226	ARCHS4 Coexpression,872;GTEx Coexpression,1579
gene_set_query	1548	ZKSCAN5	1227	ARCHS4 Coexpression,1524;Enrichr Queries,1199;GTEx Coexpression,957
gene_set_query	1549	ZNF250	1227	ARCHS4 Coexpression,1269;Enrichr Queries,1105;GTEx Coexpression,1308
gene_set_query	1550	PRRX2	1228	ARCHS4 Coexpression,1559;Enrichr Queries,537;GTEx Coexpression,1588	CXCL10
gene_set_query	1551	ZNF580	1228	ARCHS4 Coexpression,1002;Enrichr Queries,1287;GTEx Coexpression,1395
gene_set_query	1552	HMGA2	1230	ARCHS4 Coexpression,1165;Enrichr Queries,1110;GTEx Coexpression,1416
gene_set_query	1553	CREB3L2	1231	ARCHS4 Coexpression,860;Enrichr Queries,1285;GTEx Coexpression,1549
gene_set_query	1554	SALL3	1232	ARCHS4 Coexpression,897;Enrichr Queries,1344;GTEx Coexpression,1454
gene_set_query	1555	RXRB	1236	ARCHS4 Coexpression,1201;Enrichr Queries,930;GTEx Coexpression,1577
gene_set_query	1556	ZNF17	1238	ARCHS4 Coexpression,1522;Enrichr Queries,1098;GTEx Coexpression,1093
gene_set_query	1557	NEUROD6	1238	ARCHS4 Coexpression,1258;Enrichr Queries,1080;GTEx Coexpression,1376
gene_set_query	1558	DMRT3	1239	ARCHS4 Coexpression,1237;Enrichr Queries,1390;GTEx Coexpression,1090
gene_set_query	1559	ZNF654	1240	ARCHS4 Coexpression,1581;Enrichr Queries,1275;GTEx Coexpression,863
gene_set_query	1560	ZNF578	1241	ARCHS4 Coexpression,1527;Enrichr Queries,799;GTEx Coexpression,1396	CXCL10
gene_set_query	1561	ZNF148	1242	ARCHS4 Coexpression,1490;Enrichr Queries,962;GTEx Coexpression,1273
gene_set_query	1562	MYRF	1243	ARCHS4 Coexpression,1184;GTEx Coexpression,1301
gene_set_query	1563	TFDP2	1244	ARCHS4 Coexpression,1114;Enrichr Queries,1092;GTEx Coexpression,1526
gene_set_query	1564	ZNF727	1244	ARCHS4 Coexpression,1379;GTEx Coexpression,1109
gene_set_query	1565	EMX1	1246	ARCHS4 Coexpression,1095;Enrichr Queries,1311;GTEx Coexpression,1332
gene_set_query	1566	ZNF76	1247	ARCHS4 Coexpression,1288;Enrichr Queries,939;GTEx Coexpression,1514
gene_set_query	1567	ZNF692	1251	ARCHS4 Coexpression,1292;Enrichr Queries,1157;GTEx Coexpression,1304
gene_set_query	1568	FOXP4	1252	ARCHS4 Coexpression,1257;Enrichr Queries,1148;GTEx Coexpression,1350
gene_set_query	1569	ZBTB9	1255	ARCHS4 Coexpression,1246;Enrichr Queries,1083;GTEx Coexpression,1437
gene_set_query	1570	TIGD6	1259	ARCHS4 Coexpression,1628;Enrichr Queries,785;GTEx Coexpression,1363	CXCL10
gene_set_query	1571	ZNF28	1261	ARCHS4 Coexpression,1436;Enrichr Queries,794;GTEx Coexpression,1553	CXCL10
gene_set_query	1572	ZNF789	1264	ARCHS4 Coexpression,1247;Enrichr Queries,1074;GTEx Coexpression,1470
gene_set_query	1573	FOXO4	1265	ARCHS4 Coexpression,1196;Enrichr Queries,1282;GTEx Coexpression,1317
gene_set_query	1574	HSF4	1270	ARCHS4 Coexpression,1510;Enrichr Queries,745;GTEx Coexpression,1555	CXCL10
gene_set_query	1575	ZNF569	1272	ARCHS4 Coexpression,1387;Enrichr Queries,1205;GTEx Coexpression,1224
gene_set_query	1576	ZNF260	1273	ARCHS4 Coexpression,1359;Enrichr Queries,1141;GTEx Coexpression,1319
gene_set_query	1577	BHLHA9	1276	ARCHS4 Coexpression,1218;GTEx Coexpression,1333
gene_set_query	1578	ZNF227	1279	ARCHS4 Coexpression,1366;Enrichr Queries,1350;GTEx Coexpression,1121
gene_set_query	1579	CXXC1	1285	ARCHS4 Coexpression,1284;Enrichr Queries,1052;GTEx Coexpression,1519
gene_set_query	1580	MTERF1	1286	ARCHS4 Coexpression,1608;GTEx Coexpression,964
gene_set_query	1581	KLF12	1290	ARCHS4 Coexpression,1233;Enrichr Queries,1160;GTEx Coexpression,1476
gene_set_query	1582	ZNF649	1290	ARCHS4 Coexpression,1396;Enrichr Queries,1235;GTEx Coexpression,1238
gene_set_query	1583	EVX2	1291	ARCHS4 Coexpression,940;Enrichr Queries,1400;GTEx Coexpression,1534
gene_set_query	1584	ZNF428	1293	ARCHS4 Coexpression,1360;Enrichr Queries,1196;GTEx Coexpression,1322
gene_set_query	1585	ANKZF1	1294	ARCHS4 Coexpression,1409;Enrichr Queries,906;GTEx Coexpression,1567
gene_set_query	1586	ZNF100	1295	ARCHS4 Coexpression,1474;Enrichr Queries,1325;GTEx Coexpression,1087
gene_set_query	1587	KCNIP3	1296	ARCHS4 Coexpression,1326;GTEx Coexpression,1265
gene_set_query	1588	ZNF280C	1309	ARCHS4 Coexpression,1423;Enrichr Queries,1188;GTEx Coexpression,1316
gene_set_query	1589	POU3F3	1311	ARCHS4 Coexpression,1187;Enrichr Queries,1376;GTEx Coexpression,1371
gene_set_query	1590	ZNF880	1312	ARCHS4 Coexpression,1037;GTEx Coexpression,1586
gene_set_query	1591	ZNF627	1316	ARCHS4 Coexpression,1570;Enrichr Queries,1277;GTEx Coexpression,1102
gene_set_query	1592	NKX26	1317	ARCHS4 Coexpression,1492;GTEx Coexpression,1142
gene_set_query	1593	FEZF2	1320	ARCHS4 Coexpression,1322;Enrichr Queries,1371;GTEx Coexpression,1266
gene_set_query	1594	LIN54	1321	ARCHS4 Coexpression,1447;GTEx Coexpression,1194
gene_set_query	1595	ZNF718	1325	ARCHS4 Coexpression,1621;Enrichr Queries,898;GTEx Coexpression,1457
gene_set_query	1596	ZSCAN12	1326	ARCHS4 Coexpression,1548;Enrichr Queries,1023;GTEx Coexpression,1406
gene_set_query	1597	ZNF816	1328	ARCHS4 Coexpression,1602;GTEx Coexpression,1054
gene_set_query	1598	OSR1	1328	ARCHS4 Coexpression,1577;GTEx Coexpression,1079
gene_set_query	1599	TSHZ3	1329	ARCHS4 Coexpression,1190;Enrichr Queries,1364;GTEx Coexpression,1433
gene_set_query	1600	GSX2	1330	ARCHS4 Coexpression,1130;Enrichr Queries,1388;GTEx Coexpression,1472
gene_set_query	1601	ZBTB43	1337	ARCHS4 Coexpression,1367;Enrichr Queries,1121;GTEx Coexpression,1522
gene_set_query	1602	MGA	1339	ARCHS4 Coexpression,1489;Enrichr Queries,1114;GTEx Coexpression,1413
gene_set_query	1603	MZF1	1341	ARCHS4 Coexpression,1137;Enrichr Queries,1298;GTEx Coexpression,1589
gene_set_query	1604	NR2E1	1343	ARCHS4 Coexpression,1327;Enrichr Queries,1362;GTEx Coexpression,1339
gene_set_query	1605	THAP9	1347	ARCHS4 Coexpression,1464;Enrichr Queries,1220;GTEx Coexpression,1358
gene_set_query	1606	SKI	1349	ARCHS4 Coexpression,1456;GTEx Coexpression,1241
gene_set_query	1607	TOPORS	1351	ARCHS4 Coexpression,1399;GTEx Coexpression,1303
gene_set_query	1608	FLYWCH1	1352	ARCHS4 Coexpression,1573;GTEx Coexpression,1130
gene_set_query	1609	BBX	1355	ARCHS4 Coexpression,1583;Enrichr Queries,1207;GTEx Coexpression,1274
gene_set_query	1610	ZSCAN9	1359	ARCHS4 Coexpression,1469;GTEx Coexpression,1249
gene_set_query	1611	ZNF322	1367	ARCHS4 Coexpression,1454;GTEx Coexpression,1280
gene_set_query	1612	ZNF518B	1369	ARCHS4 Coexpression,1508;Enrichr Queries,1185;GTEx Coexpression,1414
gene_set_query	1613	MSANTD1	1369	ARCHS4 Coexpression,1619;GTEx Coexpression,1119
gene_set_query	1614	AEBP1	1379	ARCHS4 Coexpression,1298;GTEx Coexpression,1460
gene_set_query	1615	GLI4	1414	ARCHS4 Coexpression,1255;GTEx Coexpression,1573
gene_set_query	1616	ZNF33A	1418	ARCHS4 Coexpression,1483;Enrichr Queries,1198;GTEx Coexpression,1574
gene_set_query	1617	ZBTB8A	1427	ARCHS4 Coexpression,1529;GTEx Coexpression,1325
gene_set_query	1618	ZNF853	1428	ARCHS4 Coexpression,1355;GTEx Coexpression,1500
gene_set_query	1619	CENPB	1430	ARCHS4 Coexpression,1462;Enrichr Queries,1317;GTEx Coexpression,1510
gene_set_query	1620	ZNF358	1433	ARCHS4 Coexpression,1472;Enrichr Queries,1280;GTEx Coexpression,1546
gene_set_query	1621	NKX25	1451	ARCHS4 Coexpression,1574;GTEx Coexpression,1328
gene_set_query	1622	NKX62	1459	ARCHS4 Coexpression,1556;GTEx Coexpression,1361
gene_set_query	1623	ZNF518A	1473	ARCHS4 Coexpression,1564;Enrichr Queries,1264;GTEx Coexpression,1591
gene_set_query	1624	ZNF814	1484	ARCHS4 Coexpression,1598;GTEx Coexpression,1369
gene_set_query	1625	ZBED6	1487	ARCHS4 Coexpression,1487
gene_set_query	1626	TWIST2	1490	ARCHS4 Coexpression,1397;GTEx Coexpression,1583
gene_set_query	1627	MSANTD3	1495	ARCHS4 Coexpression,1547;GTEx Coexpression,1442
gene_set_query	1628	MYPOP	1510	ARCHS4 Coexpression,1523;GTEx Coexpression,1496
gene_set_query	1629	NACC2	1510	ARCHS4 Coexpression,1505;GTEx Coexpression,1515
gene_set_query	1630	ZNF469	1519	ARCHS4 Coexpression,1516;GTEx Coexpression,1521
gene_set_query	1631	CC2D1A	1520	ARCHS4 Coexpression,1482;GTEx Coexpression,1557
gene_set_query	1632	ZNF883	1544	ARCHS4 Coexpression,1512;GTEx Coexpression,1575
